# Supplementary material for: Diversity of sponge mitochondrial introns revealed by cox 1 sequences of Tetillidae
Source: BMC Evol Biol. 2010 Sep 20;10:288. doi: 10.1186/1471-2148-10-288 (PMC2955029; doi:10.1186/1471-2148-10-288)
Supplement: Additional file 1 — 18S rRNA sequences of Tetilla sp. from Israel and Cinachyrella levantinensis from Lebanon. DNA sequences alignment in nexus format. [file 1471-2148-10-288-S1.TXT]

#NEXUS

[18S rRNA sequences of Tetilla sp.SP25456 from Israel (accession HM629802) and Cinachyrella levantinensis from Lebanon (accession HM629803, the sample was kindly provided by Jean Vacelet). The PCR primers used for Tetilla sp.SP25456 were 18S1 and 18S2 (Borchiellini et al., 2001). The PCR primers used for Cinachyrella levantinensis from Lebanon were 18s-Tetillidae-D1 (5'-ATGGCTCATTAAATCAGTTATAG-3') and 18S2 (Borchiellini et al., 2001).

Borchiellini C., Manuel M., Alivon E., Boury-Esnault N., Vacelet J. & Le Parco Y. (2001) Sponge paraphyly and the origin of Metazoa. Journal of Evolutionary 
Biology, 14, 171-179.]

begin characters;
 dimensions ntax=2 nchar=1762;
 matrix

  Cinachyrella_levantinensis_Lebanon    ---------- ---------- ---------- ---------- ---------- ----------    
  Tetilla_sp._SP25456_Israel            GTAGTCATAT GCTTGTCTCA AAGACTAAGC CATGCATGTC TAAGTATGAA CGCTTCGTAC

  Cinachyrella_levantinensis_Lebanon    ---------- ---------- ---------- ------TTTA TTTGATGGTT GTTGCTACAT
  Tetilla_sp._SP25456_Israel            TGTGAAACTG CGAATGGCTC ATTAAATCAG TTATAG.... .......... ..........

  Cinachyrella_levantinensis_Lebanon    GGATAACCGT GGTAATTCTA GAGCTAATAC ATGCACAGAG TCCCGACTTC CGGGAGGGAC
  Tetilla_sp._SP25456_Israel            .......... .......... .......... .......... .......... ..........

  Cinachyrella_levantinensis_Lebanon    GTATTTATTA GATCCAAAAC CAGCGCGGGT GTCCCTTCGG GGTRCCCGGT CCCTGGGCGA
  Tetilla_sp._SP25456_Israel            .......... .......... .......... .......... .......... ..........

  Cinachyrella_levantinensis_Lebanon    TTCATGATAA CTGCTCGAAT CGCACGGCCC TGGCGCCGGC GATGGTCCAT TCAAATTTCT
  Tetilla_sp._SP25456_Israel            .......... .......... .......... .......... .......... ..........

  Cinachyrella_levantinensis_Lebanon    GCCCTATCAA CTTTCGATGG TACGGTAGTG GCCTACCATG GTTGCAACGG GTGACGGAGA
  Tetilla_sp._SP25456_Israel            .......... .......... .......... .......... .......... ........R.

  Cinachyrella_levantinensis_Lebanon    ATTAGGGTTC GATTCCGGAG AGGGAGCCTG AGAAACGGCT ACCACATCCA AGGAAGGCAG
  Tetilla_sp._SP25456_Israel            .......... .......... .......... .S........ .......... ..........

  Cinachyrella_levantinensis_Lebanon    CAGGCGCGCA AATTACCCAA TCCCGACTCG GGGAGGTAGT GACAATAAAT AACAATGCCG
  Tetilla_sp._SP25456_Israel            .......... .......... .......... .......... .......... ..........

  Cinachyrella_levantinensis_Lebanon    GGCTCTCGTA GTCTGGCAAT TGGAATGAGT CCAATCTAAA CCCCTTAACG AGGAACAATT
  Tetilla_sp._SP25456_Israel            .......... .......... .......... .......... .......... ..........

  Cinachyrella_levantinensis_Lebanon    GGAGGGCAAG TCTGGTGCCA GCAGCCGCGG TAATTCCAGC TCCAATAGCG TATATTAAAG
  Tetilla_sp._SP25456_Israel            .......... .......... .......... .......... .......... ..........

  Cinachyrella_levantinensis_Lebanon    TTGTTGCAGT TAAAAAGCTC GTAGTTGGAT TTCGGGGCGG CCCGGYCGGT CCGCCGCGAG
  Tetilla_sp._SP25456_Israel            .......... .......... .......... .......... .......... ..........

  Cinachyrella_levantinensis_Lebanon    GCGAGTACTG GTCGGGCGCC CTTCCTCTCG AAGGCTTCGA CTGCTCTTGA CTGYGGTGGT
  Tetilla_sp._SP25456_Israel            .......... .......... .......... .......... .......... ..........

  Cinachyrella_levantinensis_Lebanon    CGAGGAGTTC GGGACGTTTA CTTTGAAAAA ATTAGAGTGT TCAAGGCAGG CCGTCGCCTG
  Tetilla_sp._SP25456_Israel            .......... .......... .......... .......... .......... Y.........

  Cinachyrella_levantinensis_Lebanon    AATACATTAG CATGGAATAA TGGAAGAGGA CCTCGGTCCT ATTTTGTTGG TTTCCAGGGC
  Tetilla_sp._SP25456_Israel            .......... .......... .......... .......... .......... ..........

  Cinachyrella_levantinensis_Lebanon    CGAAGTAATG ATTGAGAGGG ACAGTTGGGG GCATTCGTAT TCAATTGTCA GAGGTGAAAT
  Tetilla_sp._SP25456_Israel            .......... .......... .......... .......... .......... ..........

  Cinachyrella_levantinensis_Lebanon    TCTCGGATTT ATGGAAGACG AACAAGTGCG AAAGCATTTG CCAAGGATGT TTTCATTAAT
  Tetilla_sp._SP25456_Israel            .......... .......... .......... .......... .......... ..........

  Cinachyrella_levantinensis_Lebanon    CAAGAACGAA AGTTGGGGGT TCGAAGACGA TCAGATACCG TCGTAGTCCC AACCATAAAC
  Tetilla_sp._SP25456_Israel            .......... .......... .......... .......... .......... ..........

  Cinachyrella_levantinensis_Lebanon    TATGCCGACT AGGGATCGGC GGATGTTAGC GTCTGACTCC GTCGGCACCT TGCGAGAAAT
  Tetilla_sp._SP25456_Israel            .........Y .......... .......... .......... .......... ..........

  Cinachyrella_levantinensis_Lebanon    CAAGAGTCTT TGGGTTCCGG GGGGAGTATG GTCGCAAGGC TGAAACTTAA AGGAATTGAC
  Tetilla_sp._SP25456_Israel            .......... .......... .......... .......... .......... ..........

  Cinachyrella_levantinensis_Lebanon    GGAAGGGCAC CACCAGGAGT GGAGCCTGCG GCTTAATTTG ACTCAACACG GGGAAACTCA
  Tetilla_sp._SP25456_Israel            .......... .......... .......... .......... .......... ..........

  Cinachyrella_levantinensis_Lebanon    CCAGGTCCGG ACATGGTAAG GATTGACAGA TCGAGAGCTC TTTCTTGATT CTATGGGTGG
  Tetilla_sp._SP25456_Israel            .......... .......... .......... .......... .......... ..........

  Cinachyrella_levantinensis_Lebanon    TGGTGCATGG CCGTTCTTAG TTGGTGGAGT GATTTGTCTG GTTAATTCCG TTAACGAACG
  Tetilla_sp._SP25456_Israel            .......... .......... .......... .......... .......... ..........

  Cinachyrella_levantinensis_Lebanon    AGACCTTAAC CTGCTAACTA GTCACGCCGT TCCCGAACGG CGGCCGACTT CTTAGAGGGA
  Tetilla_sp._SP25456_Israel            .......... .......... .......... .......... .......... ..........

  Cinachyrella_levantinensis_Lebanon    CAACCGGCCC CGAAGCCGGC GGAAGTCTGA GGCAATAACA GGTCTGTGAT GCCCTTAGAT
  Tetilla_sp._SP25456_Israel            .......... .......... .......... .......... .......... ..........

  Cinachyrella_levantinensis_Lebanon    GTTCTGGGCC GCACGCGCGC TACACTGACG GAGGCAGCGA GCATGTCCTT CGCCGAGAGG
  Tetilla_sp._SP25456_Israel            .......... .......... .......... .......... .......... .R........

  Cinachyrella_levantinensis_Lebanon    TGCGGGGAAT CTTGTGAAAC TCCGTCGTGC TGGGGATAGA TCATTGCAAT TCTCGATCTT
  Tetilla_sp._SP25456_Israel            .......... .......... .......... .......... .......... ..........

  Cinachyrella_levantinensis_Lebanon    GAACGAGGAA TTCCTAGTAA GCGCGAGTCA GCAGCTCGCG TTGATTACGT CCCTGCCCTT
  Tetilla_sp._SP25456_Israel            .......... .......... .......... .......... .......... ..........

  Cinachyrella_levantinensis_Lebanon    TGTACACACC GCCCGTCGCT ACTACCGATT GAATGGTTTA GTGAGATCTT CGGATTGGAG
  Tetilla_sp._SP25456_Israel            .......... .......... .......... .......... .......... ..........

  Cinachyrella_levantinensis_Lebanon    CCGCCGTGAC GGGCGACCGC CGCGGCGGAT TTCGAGAAGT CGATCAAACT TGATCATTTA
  Tetilla_sp._SP25456_Israel            .......... .......... .......... .......... .......... ..........

  Cinachyrella_levantinensis_Lebanon    GAGGAAG--- ---------- --
  Tetilla_sp._SP25456_Israel            .......TAA AAGTCGTAAC AA

 ;
end;
