# Supplementary material for: Diversity of sponge mitochondrial introns revealed by cox 1 sequences of Tetillidae
Source: BMC Evol Biol. 2010 Sep 20;10:288. doi: 10.1186/1471-2148-10-288 (PMC2955029; doi:10.1186/1471-2148-10-288)
Supplement: Additional file 6 — Cox 1 DNA alignment. DNA sequence alignment (in Nexus format) used to reconstruct the phylogenetic tree present in Figure 4. [file 1471-2148-10-288-S6.TXT]

#NEXUS
Begin data;
	Dimensions ntax=21 nchar=927;
	Format datatype=nucleotide gap=- missing=? matchchar=.;
	Matrix
Tetilla_radiata_MNRJ576              ATGATAGGAACTGGATTTAGTTTGCTTATTAGATTAGAACTATCCGCTCCCGGATCAATGTTGGGGGATGACCATTTATACAATGTTATGGTTACGGCCCATGGTCTTATAATGGTCTTTTTCTTAGTTATGCCGGTTATGATAGGTGGATTCGGTAATTGAATGGTTCCCCTTTATATCGGCGCGCCAGATATGGCTTTTCCAAGATTAAATAATATTAGTTTTTGAGTTTTACCTCCCTCATTAATACTACTGTTAGGTTCTGCTTTTGTCGAACAAGGGGCTGGAACAGGATGGACCGTTTATCCGCCATTATCAAGTATACAAGCGCATTCTGGGGGTTCAGTCGATGCGGCAATCTTTAGTCTTCATTTGGCTGGGATCTCTTCCATTTTAGGGGCAATGAATTTTATAACTACTATCTTTAATATGCGGGCACCGGGTATTACCATGGACAGATTGCCTTTATTTGTTTGATCTATTTTAATAACAACTTACTTGTTATTATTAGCTTTACCAATATTGGCGGGTGCCATAACTATGCTTTTAACAGATAGAAATTTCAATACAACGTTCTTCGATCCCGCTGGTGGTGGTGATCCAATATTATTTCAACATTTATTCTGATTCATTTTACCCGGGTTTGGAATTATTTCTCAGATTATTCCAACATTTGCGGCTAAAAAACAAATATTTGGTTATTTAGGGATGGTTTATGCTATGGTTTCTATAGGGATATTAGGATTTATAGTTTGAGCTGGAATGGATGTTGATTCTAGGGCATACTTTAGTGCTGCAACGATGATAATCGCCGTACCTACTGGAATAAAAATCTTTAGCTGAATCGCTACGGTAGTAGGAGGCTCATTGAGAATGGACACTCCTATGTTATGGGCTATAGGATTTGTTTTCTTATTTACTGTAGGA
Tetilla_leptoderma_QMG315031         ATGATAGGAACTGGATTTAGCTTGCTTATTAGATTAGAACTATCCGCTCCCGGATTAATGTTGGGTGACGACCATTTATACAATGTTATGGTCACGGCCCACGGTCTTATAATGGTCTTTTTCTTAGTTATGCCGGTTATGATAGGTGGGTTCGGTAATTGAATGGTCCCCCTTTACATCGGGGCACCGGATATGGCTTTTCCAAGATTAAACAATATTAGTTTTTGAGTTTTACCCCCCTCATTAATACTACTACTAGGCTCTGCTTTTGTTGAACAAGGGGTTGGGACAGGATGGACCCTTTATCCGCCATTATCAAGTATACAGGCTCATTCTGGGGGCTCAGTCGATGCGGCAATTTTTAGTCTTCATTTGGCTGGGATCTCTTCAATTTTAGGGGCAATGAATTTTATAACTACTATCTTTAATATGCGGGCACCTGGGATTACCATGGATAGATTGCCTCTATTTGTTTGATCTATTTTAATAACAACTTATTTATTATTATTAGCTTTGCCAGTATTGGCTGGTGCCATAACTATGCTTTTAACAGATAGAAATTTTAATACAACGTTCTTCGATCCCGCTGGTGGGGGGGATCCAATATTATTTCAACATTTATTTTGGTTCGTTCTACCCGGGTTTGGAATTGTTTCTCAGATTATTCCAACATTCGCGGCTAAAAAACAAATATTTGGCTATCTAGGGATGGTTTATGCTATGGTTTCTATAGGAATTTTAGGTTTTATAGTTTGAGCTGGAATGGATGCCGACTCTAGGGCATACTTTAGCGCTGCAACGATGATAATCGCCGTACCAACCGGAATAAAAATCTTTAGTTGAATTGCTACAGTAGTAGGGGGCTCATTGAGAATAGATACTCCTATGTTATGGGCTATGGGATTTGTTTTTTTATTTACTGTAGGA
Craniella_sp._3878_QMG316342         ATGATAGGAACTGGATTTAGTTTGCTTATTAGATTAGAACTATCTGCCCCCGGATTAATGTTGGGTGACGACCATTTATACAATGTTATGGTCACGGCCCACGGCCTTATAATGGTCTTTTTCTTAGTTATGCCGGTTATGATAGGCGGGTTCGGTAATTGAATGGTTCCCCTTTACATCGGGGCACCGGATATGGCTTTTCCAAGATTAAACAATATTAGTTTTTGAGTTTTACCCCCCTCATTAATATTACTATTAGGTTCTGCTTTTGTTGAACAAGGGGTCGGGACAGGATGGACCCTTTATCCACCGTTATCAAGTATACAGGCTCATTCTGGGGGCTCAGTCGATGCGGCAATTTTTAGTCTTCATTTGGCCGGGATCTCTTCAATTTTAGGGGCAATGAATTTTATAACTACTATCTTTAATATGCGGGCACCTGGGATTACCATGGATAGATTGCCTCTATTTGTTTGATCTATTTTAATAACAACTTATTTGTTATTATTAGCTTTGCCAGTATTGGCTGGTGCCATAACTATGCTTTTAACAGATAGAAATTTCAATACAACGTTCTTCGATCCCGCTGGTGGTGGGGATCCAATATTATTTCAACATTTATTTTGGTTCGTTCTACCCGGGTTTGGAATTGTTTCTCAGATTATTCCGACATTCGCGGCTAAAAAACAAATATTTGGCTATCTAGGGATGGTCTATGCTATGGTTTCTATAGGAATTTTAGGTTTTATAGTTTGAGCTGGAATGGATGCCGACTCTAGGGCATACTTTAGCGCTGCAACGATGATAATTGCCGTACCAACCGGAATAAAAATCTTTAGTTGGATCGCCACCGTAGTAGGGGGCTCATTGAGAATAGATACTCCTATGTTATGGGCTATGGGATTTGTTTTTTTATTCACCATAGGC
Craniella_sp._3878_QMG316372         ATGATAGGAACTGGATTTAGTTTGCTTATTAGATTAGAACTATCTGCCCCCGGATTAATGTTGGGTGACGACCATTTATACAATGTTATGGTCACGGCCCACGGCCTTATAATGGTCTTTTTCTTAGTTATGCCGGTTATGATAGGCGGGTTCGGTAATTGAATGGTTCCCCTTTACATCGGGGCACCGGATATGGCTTTTCCAAGATTAAACAATATTAGTTTTTGAGTTTTACCCCCCTCATTAATATTACTATTAGGTTCTGCTTTTGTTGAACAAGGGGTCGGGACAGGATGGACCCTTTATCCACCGTTATCAAGTATACAGGCTCATTCTGGGGGCTCAGTCGATGCGGCAATTTTTAGTCTTCATTTGGCCGGGATCTCTTCAATTTTAGGGGCAATGAATTTTATAACTACTATCTTTAATATGCGGGCACCTGGGATTACCATGGATAGATTGCCTCTATTTGTTTGATCTATTTTAATAACAACTTATTTGTTATTATTAGCTTTGCCAGTATTGGCTGGTGCCATAACTATGCTTTTAACAGATAGAAATTTCAATACAACGTTCTTCGATCCCGCTGGTGGTGGGGATCCAATATTATTTCAACATTTATTTTGGTTCGTTCTACCCGGGTTTGGAATTGTTTCTCAGATTATTCCGACATTCGCGGCTAAAAAACAAATATTTGGCTATCTAGGGATGGTCTATGCTATGGTTTCTATAGGAATTTTAGGTTTTATAGTTTGAGCTGGAATGGATGCCGACTCTAGGGCATACTTTAGCGCTGCAACGATGATAATTGCCGTACCAACCGGAATAAAAATCTTTAGTTGGATCGCCACCGTAGTAGGGGGCTCATTGAGAATAGATACTCCTATGTTATGGGCTATGGGATTTGTTTTTTTATTCACCATAGGC
Craniella_sp._BIOICE3659             ATAATAGGAACTGGATTTAGTTTGCTTATTAGATTAGAACTATCCACTCCCGGACTAATGTTGGGTGACGACCATTTATATAATGTTATGGTCACGGCCCACGGCCTTATAATGATCTTTTTCTTAGTTATGCCGGTTATGATAGGGGGGTTCGGTAATTGAATGGTTCCCCTTTATATAGGGGCACCGGATATGGCTTTTCCAAGATTAAACAATATTAGTTTTTGAGTTTTACCCCCTTCCTTAATACTACTGTTAGGTTCTGCTTTTGTTGAACAAGGGGTTGGGGCAGGATGAACCCTTTATCCCCCCTTATCTAGTATACAAGCTCATTTTGGGGGTTCAGTCGACGCGGCAATCTTTAGTCTTCATTTGGCCGGTATTTCTTCAATTTTAGGGGCAATGAATTTTATAACTACTATCTTTAATATGCGGGCACCGGGGATTACCATGGATCGGTTGCCTTTATTTGTTTGATCTATTTTAGTAACAACTTATTTGTTATTATTAGCTTTACCAGTATTGGCGGGCGCAATCACTATGCTTTTAACAGATAGAAATTTCAATACAACGTTCTTCGACCCCGCTGGCGGTGGTGATCCAATATTATTTCAACATTTATTCTGGTTCATTCTGCCCGGGTTTGGAATTATTTCTCAGATTATTCCAACATTCGCGGCTAAAAAACAAATATTTGGGTACCTAGGTATGGTCTATGCTATGGTTTCTATAGGAATTTTAGGTTTTATAGTTTGAGCTGGAATGGACGCCGACTCCAGAGCATACTTTAGCGCCGCAACCATGATAATCGCCGTACCAACCGGAATAAAAATCTTTAGTTGAATTGCAACAGTAGTAGGGGGCTCATTGAGAATAGATACTCCTATGTTATGGGCCATAGGATTTGTTTTTTTATTTACTATAGGA
Craniella_zetlandica_VM14754         ATGATAGGAACTGGATTTAGTTTGCTTATTAGATTAGAACTATCCGCCCCCGGATTAATGTTAGGTGACGACCATTTATATAATGTTATGGTCACAGCTCACGGTCTTATAATGATCTTTTTCTTAGTTATGCCGGTTATGATTGGGGGGTTCGGTAATTGAATGGTTCCTCTTTACATCGGGGCACCGGATATGGCTTTTCCAAGATTAAACAATATTAGTTTTTGAGTTTTACCCCCCTCATTAATACTACTGTTAGGCTCTGCTTTTGTTGAACAAGGGGTTGGGGCAGGATGAACCCTGTATCCGCCATTATCTAGTATACAAGCTCATTTTGGGGGTTCAGTCGATACGGCAATCTTTAGTCTTCATTTGGCCGGGATTTCTTCAATTTTAGGGGCAATGAATTTTATAACTACTATCTTTAATATGCGGGCACCGGGGATTACCATGGATAGGTTGCCTTTATTTGTTTGATCTATTTTAGTAACAACTTATTTGTTATTATTAGCTTTACCAGTATTGGCGGGAGCCATAACTATGCTTTTAACAGATAGAAATTTCAATACAACGTTCTTCGATCCCGCTGGCGGTGGTGATCCAATACTATTTCAACATTTATTTTGGTTCATTCTGCCCGGGTTTGGAATGGTTTCTCAGATTATTCCAACATTCGCGGCTAAAAAACAAATATTTGGGTACCTGGGGATGGTCTATGCTATGGTTTCTATAGGAATTTTAGGTTTTATAGTTTGAGCTGGAATGGATGCCGATTCTAGGGCATACTTTAGCGCCGCAACAATGATAATCGCTGTACCAACCGGAATAAAAATCTTTAGTTGGATCGCTACAGTAGTAGGGGGCTCATTGAGAATAGATACTCCTATGTTATGGGCCATAGGATTTGTTTTTTTATTTACTATAGGA
Cinachyrella_sp._TAU-M761            ATGATAGGTAGTGGGTTTAGTTTACTTATTAGATTAGAACTATCTGCCCCCGGGTCAATGTTGGGGGATGACCAACTATATAATGTTATGGTTACAGCCCACGGTCTTATAATGGTCTTTTTCTTAGTTATGCCGGTTATGATAGGTGGGTTTGGTAATTGATTGGTTCCCCTCTATATCGGTGCGCCGGATATGGCTTTCCCAAGATTAAACAATATTAGTTTTTGAGTTTTACCCCCTTCAGCAATACTACTGTTAGGTTCTGCTTTTGTTGAACAAGGGGTTGGGACAGGATGAACCCTTTATCCACCATTATCAAGTATACAAGCTCATTCAGGGGGCTCAGTTGATGCGGCAATTTTTAGTCTTCATTTGGCCGGTATCTCTTCAATTTTAGGGTCAATGAACTTTATAACTACTATCTTTAATATGCGGGCACCAGGTATTACCATGGATAGATTGCCTTTATTTGTTTGATCTATTTTAATAACAACTTACTTGTTATTATTAGCTTTACCTGTATTGGCGGGGGCAATAACTATGCTTTTAACAGATAGAAATTTCAATACAACATTCTTCGATCCCGCTGGTGGTGGTGATCCAATATTATTTCAACATTTATTTTGGTTCATTTTACCTGGGTTTGGAATTGTTTCTCAGATCATTCCAACATTCGCGGCTAAAAAACAAATATTTGGTTACCTAGGGATGGTTTATGCTATGGTTTCTATAGGAATATTAGGATTTATAGTTTGAGCTGGAATGGATGCCGATTCTAGGGCATACTTTAGCGCTGCAACGATGATAATCGCCGTACCAACCGGAATAAAAATCTTTAGTTGGATTGCTACAATAGTAGGGGGTTCATTGAGAACAGATACTCCTATGTTATGGGCTATGGGATTTGTTTTTTTATTTACTGTAGGT
Cinachyrella_sp._TAU-M728            ATGATAGGTAGTGGGTTTAGTTTACTTATTAGATTAGAACTATCTGCCCCCGGGTCAATGTTGGGGGATGACCAACTATATAATGTTATGGTTACAGCCCACGGTCTTATAATGGTCTTTTTCTTAGTTATGCCGGTTATGATAGGTGGGTTTGGTAATTGATTGGTTCCCCTCTATATCGGTGCGCCGGATATGGCTTTCCCAAGATTAAACAATATTAGTTTTTGAGTTTTACCCCCTTCAGCAATACTACTGTTAGGTTCTGCTTTTGTTGAACAAGGGGTTGGGACAGGATGAACCCTTTATCCACCATTATCAAGTATACAAGCTCATTCAGGGGGCTCAGTTGATGCGGCAATTTTTAGTCTTCATTTGGCCGGTATCTCTTCAATTTTAGGGTCAATGAACTTTATAACTACTATCTTTAATATGCGGGCACCAGGTATTACCATGGATAGATTGCCTTTATTTGTTTGATCTATTTTAATAACAACTTACTTGTTATTATTAGCTTTACCTGTATTGGCGGGGGCAATAACTATGCTTTTAACAGATAGAAATTTCAATACAACATTCTTCGATCCCGCTGGTGGTGGTGATCCAATATTATTTCAACATTTATTTTGGTTCATTTTACCTGGGTTTGGAATTGTTTCTCAGATCATTCCAACATTCGCGGCTAAAAAACAAATATTTGGTTACCTAGGGATGGTTTATGCTATGGTTTCTATAGGAATATTAGGATTTATAGTTTGAGCTGGAATGGATGCCGATTCTAGGGCATACTTTAGCGCTGCAACGATGATAATCGCCGTACCAACCGGAATAAAAATCTTTAGTTGGATTGCTACAATAGTAGGGGGTTCATTGAGAACAGATACTCCTATGTTATGGGCTATGGGATTTGTTTTTTTATTTACTGTAGGT
Cinachyrella_alloclada_sp._TAU-M293  ATGATAGGTAGTGGGTTTAGTTTGCTTATTAGATTAGAACTATCTGCCCCCGGGTCAATGTTGGGGGATGACCAATTATATAATGTTATGGTTACAGCCCACGGTCTTATAATGGTCTTTTTCTTAGTTATGCCGGTTATGATAGGTGGGTTTGGTAATTGATTGGTTCCCCTCTATATTGGTGCGCCGGATATGGCTTTCCCAAGATTAAACAATATTAGTTTTTGAGTTTTACCCCCTTCAGCAATACTACTGTTAGGTTCTGCTTTTGTTGAACAAGGGGTTGGGACAGGATGAACCCTTTATCCGCCATTATCAAGTATACAAGCTCATTCAGGGGGCTCAGTTGATGCGGCAATTTTTAGTCTTCATTTGGCCGGTATCTCTTCAATTTTAGGGTCAATGAACTTTATAACTACTATCTTTAATATGCGGGCACCAGGTATTACCATGGATAGATTGCCTTTATTTGTTTGATCTATTTTAATAACAACTTACTTGTTATTATTAGCTTTACCTGTATTGGCGGGGGCTATAACTATGCTTTTAACAGATAGAAATTTCAATACAACATTCTTCGATCCCGCTGGTGGTGGTGATCCAATATTATTTCAACACTTATTTTGGTTTATTTTACCTGGGTTTGGAATTATTTCTCAGATCATTCCAACATTCGCGGCTAAAAAACAAATATTTGGTTACTTAGGGATGGTTTATGCTATGGTTTCTATAGGAATATTAGGATTTATAGTTTGAGCTGGAATGGATGCTGATTCTAGGGCATACTTTAGCGCTGCAACGATGATAATCGCCGTACCAACCGGAATAAAAATCTTTAGTTGGATTGCTACAATAGTAGGGGGTTCATTGAGAACAGATACTCCTATGTTATGGGCTATAGGATTTGTTTTTTTATTTACTGTAGGG
Cinachyrella_sp._3473_QMG320270      ATGATAGGTAGTGGGTTTAGTTTACTTATTAGATTAGAACTATCTGCCCCCGGGTCAATGTTGGGGGATGACCAACTATATAATGTTATGGTTACAGCCCACGGTCTTATAATGGTCTTTTTCTTAGTTATGCCGGTTATGATAGGTGGGTTTGGTAATTGATTGGTTCCCCTCTATATTGGTGCGCCGGATATGGCTTTCCCAAGATTAAACAATATTAGTTTTTGAGTTTTACCCCCTTCAGCAATACTACTGTTAGGTTCTGCTTTTGTTGAACAAGGGGTTGGGACAGGATGAACCCTTTATCCACCATTATCAAGTATACAAGCTCATTCAGGGGGCTCAGTTGATGCGGCAATTTTTAGTCTTCATTTGGCCGGTATCTCTTCAATTTTAGGGTCAATGAACTTTATAACTACTATCTTTAATATGCGGGCACCAGGTATTACCATGGATAGATTGCCTTTATTTGTTTGATCTATTTTAATAACAACTTACTTGTTATTATTAGCTTTACCTGTATTGGCGGGGGCAATAACTATGCTTTTAACAGATAGAAATTTCAATACAACATTCTTCGATCCCGCTGGTGGTGGTGATCCAATATTATTTCAACATTTATTTTGGTTCATTTTACCTGGGTTTGGAATTGTTTCTCAGATCATTCCAACATTCGCGGCTAAAAAACAAATATTTGGTTACCTAGGGATGGTTTATGCTATGGTTTCTATAGGAATATTAGGATTTATAGTTTGAGCTGGAATGGATGCCGATTCTAGGGCATACTTTAGCGCTGCAACGATGATAATCGCCGTACCAACCGGAATAAAAATCTTTAGTTGGATTGCTACAATAGTAGGGGGTTCATTGAGAACAGATACTCCTATGTTATGGGCTATGGGATTTGTTTTTTTATTTACTGTAGGT
AM076987_Cinachyrella_levantinensis  ATGATAGGTACTGGATTTAGTTTTCTTATTAGATTAGAACTATCCGCTCCCGGATCAATGTTGGGTGACGACCAATTATATAATGTTATGGTCACGGCCCATGGTCTTATAATGGTCTTTTTCTTAGTTATGCCGGTTATGATAGGTGGGTTTGGAAATTGGTTGGTGCCCCTTTATATTGGTGCGCCGGATATGGCTTTTCCAAGATTAAACAATATTAGTTTTTGAGTTTTACCCCCCTCATTAATACTACTGTTAGGTTCTGCTTTTGTTGAACAAGGGGTTGGGACAGGATGAACCCTTTATCCTCCATTATCAAGTATACAAGCCCATTCTGGAGGTTCAGTCGATGCGGCAATCTTTAGTCTTCATTTGGCTGGTATCTCTTCCATTTTAGGGTCAATGAACTTTATAACCACTATCTTTAATATGCGGGCACCAGGGATTACCATGGATAGATTGCCTCTATTTGTTTGATCTATTTTAATAACTACTTACTTGTTATTATTAGCTTTGCCGGTATTGGCTGGGGCCGTAACTATGCTTTTAACAGATAGAAATTTCAATACAACGTTCTTCGATCCCGCTGGGGGTGGAGATCCAATATTATTTCAACATTTATTTTGATTCATTTTACCTGGGTTTGGAATTATTTCTCAGATCATTCCAACATTCGCGGCTAAAAAACAAATATTTGGCTACCTAGGGATGGTTTATGCTATGGTTTCTATAGGAATATTAGGTTTTATAGTTTGAGCCGGAATGGATGCCGATTCTAGGGCATACTTTAGCGCTGCAACGATGATAATCGCCGTACCAACCGGAATAAAAATCTTTAGTTGGATTGCTACAATAGTAGGGGGCTCATTGAGAACAGACACACCTATGTTATGGGCTATGGGGTTTGTCTTTTTATTTACTATAGGA
Cinachyrella_schulzei_QMG320143      ATGATAGGTAGTGGGTTTAGTATGCTTATTAGACTAGAACTATCTGCTCCTGGGTCAATGTTGGGGGATGACCAACTATATAATGTTATGGTCACAGCCCACGGTCTTATAATGGTCTTTTTTTTAGTTATGCCGGTTATGATAGGTGGGTTTGGTAATTGATTGGTTCCTCTCTATATCGGTGCGCCGGATATGGCTTTCCCAAGATTAAACAATATTAGTTTTTGAGTTTTACCCCCTTCAGCAATACTACTGCTAGGTTCTGCTTTTGTGGAACAAGGGGTAGGGACAGGATGAACTCTTTATCCACCATTATCAAGTATACAAGCTCATTCAGGGGGCTCAGTTGATGCGGCAATTTTTAGTCTTCATTTGGCCGGTATCTCTTCAATTTTAGCGTCTATGAACTTTATAACTACTATCTTTAATATGCGGGCACCAGGGATTACCATGGATAGACTGCCTTTATTTGTTTGATCTATTTTAATAACTACTTATCTGTTAATATTAGCTCTGCCTGTATTAGCGGGTGCAATAACTATGCTTTTAACTGATAGAAATTTCAATACAACATTCTTTGATCCCGCGGGTGGTGGTGATCCTATATTATTTCAACATTTATTCTGGTTTATTTTACCTGGGTTTGGAATTATTTCTCAGATCATTCCAACATTCGCGGCTAAAAAACAAATATTTGGTTACTTAGGGATGGTTTATGCTATGGTTTCAATAGGAATATTAGGATTTATAGTTTGGGCGGGAATGGATGCTGATTCTAGGGCATACTTTAGCGCCGCTACAATGATAATCGCCGTACCAACTGGAATCAAAATTTTTAGTTGGATTGCTACAGTAGTAGGGGGTTCATTGAGAACGGATACTCCTATGTTATGGGCTATGGGATTTGTTTTTTTATTTACTGTAGGG
Cinachyrella_schulzei_QMG320636      ATGATAGGTAGTGGGTTTAGTATGCTTATTAGACTAGAACTATCTGCTCCTGGGTCAATGTTGGGGGATGACCAACTATATAATGTTATGGTCACAGCCCACGGTCTTATAATGGTCTTTTTTTTAGTTATGCCGGTTATGATAGGTGGGTTTGGTAATTGATTGGTTCCTCTCTATATCGGTGCGCCGGATATGGCTTTCCCAAGATTAAACAATATTAGTTTTTGAGTTTTACCCCCTTCAGCAATACTACTGCTAGGTTCTGCTTTTGTGGAACAAGGGGTAGGGACAGGATGAACTCTTTATCCACCATTATCAAGTATACAAGCTCATTCAGGGGGCTCAGTTGATGCGGCAATTTTTAGTCTTCATTTGGCCGGTATCTCTTCAATTTTAGCGTCTATGAACTTTATAACTACTATCTTTAATATGCGGGCACCAGGGATTACCATGGATAGACTGCCTTTATTTGTTTGATCTATTTTAATAACTACTTATCTGTTAATATTAGCTCTGCCTGTATTAGCGGGTGCAATAACTATGCTTTTAACTGATAGAAATTTCAATACAACATTCTTTGATCCCGCGGGTGGTGGTGATCCTATATTATTTCAACATTTATTCTGGTTTATTTTACCTGGGTTTGGAATTATTTCTCAGATCATTCCAACATTCGCGGCTAAAAAACAAATATTTGGTTACTTAGGGATGGTTTATGCTATGGTTTCAATAGGAATATTAGGATTTATAGTTTGGGCGGGAATGGATGCTGATTCTAGGGCATACTTTAGCGCCGCTACAATGATAATCGCCGTACCAACTGGAATCAAAATTTTTAGTTGGATTGCTACAGTAGTAGGGGGTTCATTGAGAACGGATACTCCTATGTTATGGGCTATGGGATTTGTTTTTTTATTTACTGTAGGG
Paratetilla_sp._2656_QMG314224       ATGATAGGTAGTGGGTTTAGTATGCTTATTAGACTAGAACTATCTGCCCCTGGGTCAATGTTGGGGGATGACCAACTATATAATGTTATGGTCACAGCCCACGGTCTTATAATGGTCTTTTTTTTAGTTATGCCGGTTATGATAGGTGGGTTTGGTAATTGATTGGTTCCTCTCTATATCGGTGCGCCAGATATGGCTTTCCCAAGATTAAACAATATTAGTTTTTGAGTTTTACCCCCTTCAGCAATACTACTGCTAGGTTCTGCTTTTGTGGAACAAGGGGTAGGGACAGGATGAACTCTTTATCCACCATTATCAAGTATACAAGCTCATTCCGGGGGCTCAGTTGATGCGGCAATTTTTAGTCTTCATTTGGCCGGTATCTCTTCAATTTTAGGGTCTATGAACTTTATAACTACTATCTTTAATATGCGGGCACCAGGGATTACCATGGATAGACTGCCTTTATTTGTTTGATCTATTTTAATAACTACTTATCTGTTAATACTAGCTCTGCCTGTATTAGCGGGTGCAATAACTATGCTTTTAACTGATAGAAATTTCAATACAACATTCTTTGATCCCGCGGGTGGTGGTGATCCTATATTATTTCAACATTTATTCTGGTTTATTTTACCTGGGTTTGGAATTATTTCTCAGATCATTCCAACATTCGCGGCTAAAAAACAAATATTTGGTTACTTAGGGATGGTTTATGCTATGGTTTCTATAGGAATATTAGGATTTATAGTTTGGGCGGGAATGGATGCTGATTCTAGAGCATACTTTAGCGCCGCTACAATGATAATCGCCGTACCAACTGGAATCAAAATTTTTAGTTGGATTGCTACAATAGTAGGGGGTTCAGTGAGAACGGATACTCCTATGTTATGGGCTATGGGATTTGTTTTTTTATTTACTGTAGGG
Craniella_sp._3318_QMG318785         ATAATAGGAACTGGATTTAGTTTGCTTATTAGATTAGAACTATCCTCCCCCGGATTAATGTTAGGTGACGATCATTTATATAATGTTATGGTCACGGCCCACGGTCTTATAATGGTCTTTTTTTTAGTTATGCCGGTTATGATTGGGGGGTTCGGTAATTGAATGGTTCCCCTTTACATCGGGGCACCGGATATGGCTTTTCCAAGATTAMATAATATTAGTTTTTGAGTTTTACCCCCTTCATTAATACTACTACTAGGTTCTGCTTTTGTTGAACAAGGGGTGGGGGCGGGATGAACCCTTTATCCGCCACTATCTAGCATACAAGCTCATTTTGGGGGCTCAGTCGATGCGGCGATCTTTAGTCTTCATTTGGCTGGGATTTCTTCAATTTTAGRGGCGATGAATTTTATAACTACTATCTTTAATATGCGGGCGCCGGGGATTACCATGGATAGGTTGCCTTTATTTGTTTGATCTATTTTAGTAACAACTYATTTGTTATTGTTAGCCTTACCAGTATTGGCGGGCGCTATAACTATGCTTTTAACAGATAGAAATTTTAATACAACRTTYTTCGATCCCGCTGGGGGTGGTGATCCAATATTATTTCAACATTTATTTTGGTTCATTCTGCCTGGGTTTGGAATGATCTCTCAGATTATCCCAACATTCGCGGCTAAAAAACAAATATTTGGGTACCTAGGGATGGTCTATGCTATGGTTTCTATAGGAATTTTAGGTTTTATAGTTTGAGCTGGAATGGAT---------------------------------------------------------------------------------------------------------------------------------------------------------------
Cinachyrella_australiensis_QMG321405 ATGATAGGGAGTGCGTTTAGTTTGCTTATAAGATTAGAACTATCCGCCCCCGGGTCAATGCTGGGCGATGACCAATTATACAATGTGATGGTCACGGCCCACGGTCTTATAATGGTCTTTTTTTTAGTGATGCCGGTTATGATAGGGGGGTTTGGTAATTGATTGGTTCCTCTTTATATCGGTGCGCCAGATATGGCTTTCCCAAGATTAAACAATATTAGTTTTTGAGTTCTACCGCCTTCAGCCATACTACTGTTAGGTTCTGCTTTTGTTGAACAAGGGGTTGGGACAGGATGAACCCTTTATCCACCATTATCAAGTATACAAGCTCATTCCGGGGGCTCAGTTGATGCGGCAATTTTTAGTATTCATTTGGCCGGTATCTCTTCAATTTTAGGGTCGATGAACTTTATAACTACTATCTTTAATATGCGGGCTCCAGGGATTACCATGGATAGATTGCCTTTATTTGTTTGATCAATCTTAGTAACAACTTACTTGTTAATATTAGCGTTGCCTGTATTGGCGGGTGCTATTACTATGCTTTTAACAGATAGAAATTTCAATACAACTTTCTTCGATCCTGCTGGTGGTGGGGACCCAATATTATTCCAACACTTATTTTGGTTCATTTTACCGGGGTTCGGAATCATTTCTCAGATCATTCCAACATTCGCGGCGAAAAAACAAATATTTGGTTACCTAGGGATGGTTTATGCTATGGTTTCTATAGGAATATTAGGGTTTATAGTT------------------------------------------------------------------------------------------------------------------------------------------------------------------------------
EU237479_Cinachyrella_kuekenthali    ATGATAGGGAGTGGGTTTAGTTTGCTTATAAGATTAGAACTATCCGCCCCCGGGTCAATGTTGGGGGATGACCAATTATACAATGTTATGGTCACGGCCCACGGTCTTATAATGGTCTTTTTTTTAGTGATGCCGGTTATGATAGGTGGGTTTGGTAATTGATTGGTTCCCCTTTATATCGGTGCGCCAGATATGGCTTTCCCAAGATTAAACAATATTAGTTTTTGAGTTCTACCGCCTTCAGCCATACTACTGTTAGGTTCTGCTTTTGTTGAACAAGGGGTTGGGACAGGATGAACCCTTTATCCACCATTATCAAGTATACAAGCTCATTCCGGGGGCTCAGTTGATGCGGCAATTTTTAGTATTCATTTGGCCGGTATCTCTTCAATTTTAGGGTCGATGAACTTTATAACTACTATCTTTAATATGCGGGCTCCAGGGATTACCATGGATAGACTGCCTTTATTTGTTTGATCAATCTTAGTAACAACTTACTTGTTATTATTAGCGTTGCCTGTATTGGCGGGTGCTATTACTATGCTTTTAACAGATAGAAATTTCAATACAACTTTCTTCGATCCCGCTGGTGGTGGGGACCCAATATTATTCCAACACTTATTTTGGTTCATTTTACCGGGGTTTGGAATCATTTCTCAGATCATTCCAACATTCGCGGCGAAAAAACAAATATTTGGTTACCTAGGGATGGTTTATGCTATGGTTTCTATAGGAATACTAGGGTTTATAGTTTGAGCGGGAATGGATGCTGATTCTAGGGCTTACTTTAGCGCTGCAACGATGATAATCGCTGTACCGACCGGAATAAAAATCTTTAGCTGGATTGCTACAATAGTGGGGGGTTCATTGAGAACAGATACTCCTATGTTATGGGCTATGGGATTTGTTTTTTTATTTACTGTAGGG
AY320032_Geodia_neptuni              ATGATAGGGACTGGGTTTAGTTTTCTTATTAGACTAGAGCTATCGGCACCAGGATCAATGTTGGGTGATGACCATCTTTATAATGTCATAATTACCGCTCATGGTCTTATAATGATTTTTTTCTTAGTTATGCCGGTTATGATTGGGGGATTTGGTAACTGATTTGTTCCTCTCTATATCGGAGCTCCGGATATGGCTTTTCCAAGATTAAATAATATTAGTTTCTGAGTATTACCTCCATCATTAATATTACTATTAGGCTCAGCTTTTGTTGAACAAGGGGTTGGGGCCGGATGAACTGTTTATCCCCCTTTATCGAGCGTACAAGCACATTCAGGGGGTTCGGTGGATGCAGCGATATTTAGTCTCCATTTGGCTGGTATTTCATCAATTCTAGGATCAATGAATTTTATTACAACTATTTTTAATATGCGGGCACCTGGTATTACGATGGATAGATTACCTTTATTTGTTTGATCTATTTTAGTAACTACATATCTATTAATATTATCTTTACCTGTTTTAGCCGGAGCAATAACTATGCTGTTAACAGACAGAAATTTTAATACGACCTTTTTTGACCCGGCAGGAGGTGGGGATCCAATATTATTTCAGCACTTATTCTGATTTATTCTACCGGGATTTGGTATAGTTTCTCAAATTATTCCAACATTTGCAGCTAAAAAACAAATATTTGGTTACCTAGGAATGGTTTATGCTATGGTTTCAATTGGAATATTAGGGTTTATTGTATGAGCAGGGATGGATGTAGACTCAAGGGCCTACTTCAGCGCGGCTACGATGATAATAGCAGTACCTACTGGAATAAAAATCTTTAGTTGAATTGCTACAGTTGTTGGAGGTTCACTGAGAACAGACACTCCTATGTTATGGGCTTTAGGGTTTGTGTTTTTATTCACTGTTGGA
EU442206_Erylus_discophorus          ATGATCGGTACTGGCTTTAGTTTTCTTATTAGATTAGAGCTATCGGCGCCCGGATCAATGTTGGGTGATGACCATCTTTATAATGTCATAATTACTGCTCATGGTCTTATAATGATCTTCTTCTTAGTTATGCCAGTTATGATAGGGGGGTTTGGGAATTGATTTGTTCCTCTTTATATCGGAGCCCCGGATATGGCTTTTCCAAGATTAAATAATATTAGTTTTTGAGTTTTACCCCCATCTTTAATATTACTGTTAGGTTCCGCTTTTGTCGAACAAGGGGTTGGAGCCGGATGAACTCTTTATCCACCTTTATCGAGTGTCCAAGCTCATTCGGGGGGTTCGGTAGATGCGGCAATATTTAGTCTTCATTTGGCCGGTATTTCATCAATTTTAGGGTCTATGAATTTTATAACTACTATTTTTAATATGCGGGCTCCAGGTATTACGATGGATAGATTGCCCTTATTTGTTTGATCTATTTTAGTAACAACTTATCTTTTAATATTATCTTTACCTGTATTGGCGGGGGCGATAACTATGCTTTTAACAGATAGAAACTTTAATACGACTTTTTTCGATCCAGCGGGGGGTGGTGATCCAATATTATTTCAGCATTTATTT---------------------------------------------------------------------------------------------------------------------------------------------------------------------------------------------------------------------------------------------------------------------------------------------------------------
EF564329_Pachymatisma_normani        ATGATAGGTACTGGTTTTAGTTTTCTTATTAGATTAGAACTATCGGCACCCGGATCAATGTTGGGGGATGACCATCTTTACAATGTCATAATTACTGCTCATGGTCTTATAATGATCTTTTTCTTAGTTATGCCAGTTATGATAGGGGGGTTTGGGAATTGATTTGTTCCTCTTTATATCGGAGCTCCGGATATGGCTTTTCCAAGATTAAATAATATTAGTTTTTGAGTTTTACCTCCATCTTTAATATTATTGTTAGGCTCAGCTTTTGTTGAACAAGGGGTTGGAGCCGGATGAACTCTTTATCCGCCTTTATCGAGTGTTCAAGCTCATTCAGGGGGTTCGGTAGATGCAGCAATATTTAGTCTTCATTTGGCCGGGATTTCATCAATTTTAGGGTCTATGAATTTTATTACTACTATTTTTAATATGCGGGCTCCCGGGATTACGATGGATAGATTGCCGCTATTTGTTTGATCTATTTTAGTAACAACTTATCTTTTAATATTATCTTTACCTGTATTGGCAGGGGCGATAACTATGCTTTTAACAGATAGAAACTTTAATACAACTTTTTTCGATCCAGCGGGTGGTGGGGATCCAATATTATTTCAACATTTATTTTGATTT---------------------------------------------------------------------------------------------------------------------------------------------------------------------------------------------------------------------------------------------------------------------------------------------------------
EU442192_Poecillastra_compressa      ATGATAGGTACTGGGTTTAGTTTTCTTATAAGACTAGAACTATCGGCCCCCGGATCAATGCTGGGGGATGATCATCTTTACAATGTCATAATAACTGCTCATGGTCTTATAATGATTTTCTTTTTAGTTATGCCGGTTATGATTGGTGGGTTTGGGAATTGATTTGTCCCTCTCTATATCGGAGCCCCGGACATGGCTTTTCCAAGATTAAATAATATTAGTTTTTGAGTTTTACCACCATCATTAATATTACTGTTAGGCTCAGCCTTTGTAGAACAAGGGGTTGGGGCTGGATGAACTCTTTATCCACCTCTATCAAGCGTACAAGCTCATTCTGGGGGTTCGGTTGATGCGGCGATATTTAGCCTCCATTTAGCCGGGATCTCATCAATTCTAGGGTCTATGAATTTTATTACTACTATCTTTAATATGCGGGCGCCTGGGATTACGATGGACAGATTGCCTCTATTTGTTTGATCTATTTTAGTAACAACTTACCTTTTAATATTATCTTTGCCTGTATTGGCAGGTGCGATAACTATGCTTTTAACGGATAGGAACTTTAATACAACTTTCTTCGACCCGGCGGGCGGTGGAGATCCAATATTATTTCAACATTTATTC---------------------------------------------------------------------------------------------------------------------------------------------------------------------------------------------------------------------------------------------------------------------------------------------------------------
;
END;
