# Supplementary material for: Diversity of sponge mitochondrial introns revealed by cox 1 sequences of Tetillidae
Source: BMC Evol Biol. 2010 Sep 20;10:288. doi: 10.1186/1471-2148-10-288 (PMC2955029; doi:10.1186/1471-2148-10-288)
Supplement: Additional file 7 — DNA alignment of the cox 1 sequences from taxa possessing introns 723. Cox 1 sequence alignment in Nexus format used in the co-evolution analyses. [file 1471-2148-10-288-S7.TXT]

#NEXUS
Begin data;
	Dimensions ntax=23 nchar=630;
	Format datatype=nucleotide interleave gap=- missing=? matchchar=.;
	Matrix
Blastomussa_wellsi                               ACGGCTTTTAGTGTGCTTATACGATTGGAACTATCGGCGCCAGGCGCTATGTTAGGAGACGACCATCTTTATAATGTTATTGTAACCGCACATGCTTTTATTATGATTTTTTTTTTAGTTATGCCAGTAATGATTGGAGGATTTGGTAATTGGTTGGTGCCATGGTATATTGGAGCACCCGACATGGCGTTTCCCCGATTAAATAACATTAGTTTTTGGTTATTACCGCCGGCCTTGCTTCTATGGTTAGGCTCTGCTTTGGTTGAACAAGGTGCGGGTACGGGGTGAACGGTTTATCCTCCTCTTTCTGATATTTCTGCGCACTCTGGGGGTTCTGTTGATATGGTTATTTTTAGTCTTCATTTAGCTGGGGTTTCTTCTATTTTAGGAGCAATAAATTTTATTACAACGATTTTCAACATGCGAGCCCCGGGGGTTTCTCTTAATAGAATGCCTTGGTTTGTTGGGTCAATTTTAATAACTGCTTTTTTATTACTTTTATCTTGGCCTGTATTAGCGGGTGCCATTACTATGTTATTAACAGATCGAAATTTTAATACAACTTTTTTTGATCCTTCTGGAGGGGGAGATCCTATTTTATTCCAACATTTATTTTGGTTTTTTGGGCAT					
Caulastraea_furcata                              ACTGCTTTTAGTATGCTTATACGATTGGAGCTTTCTGCGCCAGGCGCTATGCTAGGGGATGATCATCTTTATAATGTAATTGTAACAGCACATGCTTTTATTATGATTTTTTTTTTAGTAATGCCGGTTATGATTGGGGGGTTTGGAAACTGGCTAGTGCCATTATATATTGGGGCACCGGATATGGCGTTCCCCCGATTAAATAATATTAGTTTTTGGTTATTACCCCCTGCTTTATTTTTATTGTTAGGCTCGGCTTTTGTTGAACAAGGCGCAGGAACGGGATGAACGGTTTATCCTCCTCTTTCTGATATTTATGCGCACTCTGGGGGTTCTGTTGACATGGTTATTTTTAGTCTTCATTTGGCTGGGGTTTCTTCTATCTTAGGGGCAATAAACTTTATTACAACGATTTTCAACATGCGAGCCCCTGGTGTTTCTTTTAATAGAATGCCTTTGTTTGTTTGGTCTATTTTAATAACTGCTTTTTTATTACTTTTATCTTTGCCTGTGTTAGCGGGTGCAATTACTATGTTATTAACAGATCGAAATTTTAATACAACTTTTTTTGATCCTTCTGGAGGTGGTGATCCTATTTTATTCCAACATTTATTTTGGTTTTTTGGGCAT					
Cinachyrella_alloclada                           AGTGGGTTTAGTTTGCTTATTAGATTAGAACTATCTGCCCCCGGGTCAATGTTGGGGGATGACCAATTATATAATGTTATGGTTACAGCCCACGGTCTTATAATGGTCTTTTTCTTAGTTATGCCGGTTATGATAGGTGGGTTTGGTAATTGATTGGTTCCCCTCTATATTGGTGCGCCGGATATGGCTTTCCCAAGATTAAACAATATTAGTTTTTGAGTTTTACCCCCTTCAGCAATACTACTGTTAGGTTCTGCTTTTGTTGAACAAGGGGTTGGGACAGGATGAACCCTTTATCCGCCATTATCAAGTATACAAGCTCATTCAGGGGGCTCAGTTGATGCGGCAATTTTTAGTCTTCATTTGGCCGGTATCTCTTCAATTTTAGGGTCAATGAACTTTATAACTACTATCTTTAATATGCGGGCACCAGGTATTACCATGGATAGATTGCCTTTATTTGTTTGATCTATTTTAATAACAACTTACTTGTTATTATTAGCTTTACCTGTATTGGCGGGGGCTATAACTATGCTTTTAACAGATAGAAATTTCAATACAACATTCTTCGATCCCGCTGGTGGTGGTGATCCAATATTATTTCAACACTTATTTTGGTTTTTTGGGCAT
Cinachyrella_levantinensis                       ACTGGATTTAGTTTTCTTATTAGATTAGAACTATCCGCTCCCGGATCAATGTTGGGTGACGACCAATTATATAATGTTATGGTCACGGCCCATGGTCTTATAATGGTCTTTTTCTTAGTTATGCCGGTTATGATAGGTGGGTTTGGAAATTGGTTGGTGCCCCTTTATATTGGTGCGCCGGATATGGCTTTTCCAAGATTAAACAATATTAGTTTTTGAGTTTTACCCCCCTCATTAATACTACTGTTAGGTTCTGCTTTTGTTGAACAAGGGGTTGGGACAGGATGAACCCTTTATCCTCCATTATCAAGTATACAAGCCCATTCTGGAGGTTCAGTCGATGCGGCAATCTTTAGTCTTCATTTGGCTGGTATCTCTTCCATTTTAGGGTCAATGAACTTTATAACCACTATCTTTAATATGCGGGCACCAGGGATTACCATGGATAGATTGCCTCTATTTGTTTGATCTATTTTAATAACTACTTACTTGTTATTATTAGCTTTGCCGGTATTGGCTGGGGCCGTAACTATGCTTTTAACAGATAGAAATTTCAATACAACGTTCTTCGATCCCGCTGGGGGTGGAGATCCAATATTATTTCAACATTTATTTTGATTCTTTGGGCAT	
Cynarina_lacrymalis                              ACTGCTTTTAGTATGCTTATACGATTGGAGCTTTCTGCGCCAGGCGCTATGTTAGGTGATGATCATTTGTATAATGTAATTGTAACAGCACATGCTTTTATTATGATTTTTTTTTTAGTAATGCCGGTTATGATTGGGGGGTTTGGAAACTGGCTAGTGCCATTATATATTGGGGCACCGGATATGGCGTTCCCCCGATTAAATAATATTAGTTTTTGGTTATTACCACCTGCTTTGTTTTTATTGTTAGGTTCTGCTTTTGTTGAACAAGGCGCAGGAACGGGATGAACGGTTTATCCTCCTCTTTCTGATATTTATGCGCACTCTGGGGGTTCTGTTGACATGGTTATTTTTAGTCTTCATTTGGCTGGGGTTTCTTCTATCTTAGGAGCAATAAACTTTATTACAACCATTTTCAACATGCGAGCCCCTGGTGTTTCTTTTAATAGAATGCCTTTGTTTGTTTGGTCTATTTTAATAACTGCTTTTTTATTACTTTTATCTTTGCCTGTATTAGCGGGTGCAATTACTATGTTATTAACAGATCGAAATTTTAATACAACTTTTTTTGATCCTTCTGGAGGTGGAGATCCTATTTTGTTCCAACATTTATTTTGGTTTTTTGGGCAT					
Diploastrea_heliopora                            ACTGCTTTTAGTATGCTTATACGACTGGAGCTTTCTGCGCCAGGCGCTATGTTAGGTGATGACCATCTTTATAATGTAATTGTAACAGCACATGCTTTTATTATGATTTTTTTTTTAGTAATGCCGGTTATGATTGGGGGATTTGGAAACTGGTTAGTGCCATTATATATTGGGGCACCGGATATGGCGTTCCCCCGATTAAATAATATTAGTTTTTGGTTATTACCACCTGCTTTGCTTTTATTGTTAGGCTCTGCTTTTGTTGAACAAGGCGCAGGAACGGGATGAACGGTCTATCCTCCTCTTTCTGATATTTATGCGCACTCTGGGGGTTCTGTTGACATGGTTATTTTCAGTCTTCATTTAGCTGGGGTTTCTTCTATCTTAGGAGCAATAAACTTTATTACAACGATTTTCAACATGCGAGCCCCTGGTATTTCTTTTAATAGAATGCCTTTGTTTGTTTGGTCTATTTTAATAACTGCTTTTTTATTACTTTTATCTTTGCCTGTATTAGCAGGTGCAATTACTATGTTATTAACAGATCGAAATTTTAATACAACTTTTTTTGATCCTTCTGGAGGTGGAGACCCTATTTTATTCCAACATTTATTTTGGTTTTTTGGGCAT					
Echinophyllia_aspera                             ACTGCTTTTAGTATGCTTATACGACTGGAGCTTTCTGCGCCAGGGGCTATGTTAGGTGATGATCATCTTTATAATGTAATTGTGACAGCACATGCTTTTATTATGATTTTTTTTTTAGTAATGCCGGTTATGATTGGGGGGTTTGGAAATTGGCTAGTGCCATTATATATTGGGGCACCGGATATGGCGTTCCCCCGATTAAATAATGTTAGTTTTTGGTTATTACCACCTGCTTTGTTTTTATTGTTAGGTTCTGCTTTTGTTGAACAAGGCGCAGGAACGGGATGAACGGTTTATCCTCCTCTTTCTGATATTTATGCGCACTCTGGGGGTTCTGTTGACATGGTTATTTTTAGTCTTCACTTGGCTGGGGTTTCTTCTATCTTAGGAGCAATAAACTTTATTACAACCATTTTCAACATGCGAGCCCCTGGTGTTTCTTTTAATAGAATGCCTTTGTTTGTTTGGTCTATTTTAATAACTGCTTTTTTATTACTTTTATCTTTGCCTGTATTAGCGGGTGCAATTACTATGTTATTAACAGATCGAAATTTTAATACAACTTTTTTTGATCCTTCTGGAGGTGGAGATCCTATTTTGTTCCAACATTTATTTTGGTTTTTTGGGCAT					
Echinophyllia_echinoporoides                     ACTGCTTTTAGTATGCTTATACGACTGGAGCTTTCTGCGCCAGGGGCTATGTTAGGTGATGATCATCTTTATAATGTAATTGTGACAGCACATGCTTTTATTATGATTTTTTTTTTAGTAATGCCGGTTATGATTGGGGGGTTTGGAAATTGGCTAGTGCCATTATATATTGGGGCACCGGATATGGCGTTCCCCCGATTAAATAATGTTAGTTTTTGGTTATTACCACCTGCTTTGTTTTTATTGTTAGGTTCTGCTTTTGTTGAACAAGGCGCAGGAACGGGATGAACGGTTTATCCTCCTCTTTCTGATATTTATGCGCACTCTGGGGGTTCTGTTGACATGGTTATTTTTAGTCTTCACTTGGCTGGGGTTTCTTCTATCTTAGGAGCAATAAACTTTATTACAACCATTTTCAACATGCGAGCCCCTGGTGTTTCTTTTAATAGAATGCCTTTGTTTGTTTGGTCTATTTTAATAACTGCTTTTTTATTACTTTTATCTTTGCCTGTATTAGCGGGTGCAATTACTATGTTATTAACAGATCGAAATTTTAATACAACTTTTTTTGATCCTTCTGGAGGTGGAGATCCTATTTTGTTCCAACATTTATTTTGGTTTTTTGGGCAT					
Echinophyllia_orpheensis                         ACTGCTTTTAGTATGCTTATACGACTGGAGCTTTCTGCGCCAGGGGCTATGTTAGGTGATGATCATCTTTATAATGTAATTGTGACAGCACATGCTTTTATTATGATTTTTTTTTTAGTAATGCCGGTTATGATTGGGGGGTTTGGAAATTGGCTAGTGCCATTATATATTGGGGCACCGGATATGGCGTTCCCCCGATTAAATAATGTTAGTTTTTGGTTATTACCACCTGCTTTGTTTTTATTGTTAGGTTCTGCTTTTGTTGAACAAGGCGCAGGAACGGGATGAACGGTTTATCCTCCTCTTTCTGATATTTATGCGCACTCTGGGGGTTCTGTTGACATGGTTATTTTTAGTCTTCACTTGGCTGGGGTTTCTTCTATCTTAGGAGCAATAAACTTTATTACAACCATTTTCAACATGCGAGCCCCTGGTGTTTCTTTTAATAGAATGCCTTTGTTTGTTTGGTCTATTTTAATAACTGCTTTTTTATTACTTTTATCTTTGCCTGTATTAGCGGGTGCAATTACTATGTTATTAACAGATCGAAATTTTAATACAACTTTTTTTGATCCTTCTGGAGGTGGAGATCCTATTTTGTTCCAACATTTATTTTGGTTTTTTGGGCAT					
Lobophyllia_corymbosa                            ACTGCTTTTAGTATGCTTATACGATTGGAGCTTTCTGCGCCAGGCGCTATGTTAGGAGATGATCATCTTTATAATGTAATTGTAACAGCACATGCTTTTGTTATGATTTTTTTTTTAGTAATGCCGGTTATGATTGGGGGGTTTGGAAACTGGCTAGTGCCATTATATATTGGGGCACCGGATATGGCGTTCCCCCGATTAAATAATATTAGTTTTTGGTTATTACCACCTGCTTTGTTTTTATTGTTAGGTTCTGCTTTTGTTGAACAAGGCGCAGGAACGGGGTGAACGGTTTATCCTCCTCTTTCTGATATTTATGCACACTCTGGGGGTTCTGTTGACATGGTTATTTTTAGTCTTCATTTGGCTGGGGTTTCTTCTATCTTAGGAGCAATAAACTTTATTACAACCATTTTCAACATGCGAGCCCCGGGTGTTTCTTTTAATAGAATGCCTTTGTTTGTTTGGTCTATTTTAATAACTGCTTTTTTATTACTTTTATCTTTGCCTGTATTAGCGGGTGCAATTACTATGTTATTAACAGATCGAAATTTTAATACAACTTTTTTTGATCCTTCTGGAGGAGGAGATCCTATTTTGTTCCAACATTTATTTTGGTTTTTTGGGCAT					
Lobophyllia_hemprichii                           ACTGCTTTTAGTATGCTTATACGATTGGAGCTTTCTGCGCCAGGCGCTATGTTAGGAGATGATCATCTTTATAATGTAATTGTAACAGCACATGCTTTTATTATGATTTTTTTTTTAGTAATGCCGGTTATGATTGGGGGGTTTGGAAACTGGCTAGTGCCATTATATATTGGGGCACCGGATATGGCGTTCCCCCGATTAAATAATATTAGTTTTTGGTTATTACCACCTGCTTTGTTTTTATTGTTAGGTTCTGCTTTTGTTGAACAAGGCGCAGGAACGGGGTGAACGGTTTATCCCCCTCTTTCTGATATTTATGCACACTCTGGGGGTTCTGTTGACATGGTTATTTTTAGTCTTCATTTGGCTGGGGTTTCTTCTATCTTAGGAGCAATAAACTTTATTACAACCATTTTCAACATGCGAGCCCCGGGTGTTTCTTTTAATAGAATGCCTTTGTTTGTTTGGTCTATTTTAATAACTGCTTTTTTATTACTTTTATCTTTGCCTGTATTAGCGGGTGCAATTACTATGTTATTAACAGATCGAAATTTTAATACAACTTTTTTTGATCCTTCTGGAGGTGGAGACCCTATTTTGTTCCAACATTTATTTTGGTTTTTTGGGCAT					
Mycedium_elephantotus                            ACTGCTTTTAGTATGCTTATACGATTGGAGCTGTCTGCGCCAGGCGCTATGTTAGGTGATGATCATCTTTATAATGTAATTGTAACAGCACATGCTTTTATTATGATTTTTTTTTTAGTAATGCCGGTTATGATTGGGGGGTTTGGAAACTGGCTAGTGCCATTATATATTGGGGCACCGGATATGGCGTTCCCCCGATTAAACAATATTAGTTTTTGGTTATTACCACCTGCTTTATTTTTATTGTTAGGCTCGGCTTTTGTTGAACAAGGCGCAGGAACGGGATGAACGGTTTATCCTCCTCTTTCTGATATTTATGCGCACTCTGGGGGTTCTGTTGACATGGTTATTTTTAGTCTTCATTTGGCTGGGGTTTCTTCTATCTTAGGAGCAATAAACTTTATTACAACGATTTTCAACATGCGAGCCCCTGGTGTTTCTTTTAATAGAATGCCTTTGTTTGTTTGGTCTATTTTAATAACTGCTTTTTTATTACTTTTATCTTTGCCTGTGTTAGCGGGTGCAATTACTATGTTATTAACAGATCGAAATTTTAATACAACTTTTTTTGATCCTTCTGGAGGTGGTGATCCTATTTTATTCCAACATTTATTTTGGTTTTTTGGGCAT					
Oulophyllia_bennettae                            ACTGCTTTTAGTATGCTTATACGATTGGAGCTTTCTGCGCCAGGCGCTATGCTAGGTGATGATCATCTTTATAATGTAATTGTAACAGCACATGCTTTTATTATGATTTTTTTTTTAGTAATGCCGGTTATGATTGGGGGGTTTGGAAACTGGCTAGTGCCATTATATATTGGGGCACCGGATATGGCGTTCCCCCGATTAAATAATATTAGTTTTTGGTTATTACCCCCTGCTTTATTTTTATTGTTAGGCTCGGCTTTTGTTGAACAAGGCGCAGGAACGGGATGAACGGTTTATCCTCCTCTTTCTGATATTTATGCGCACTCTGGGGGTTCTGTTGACATGGTTATTTTTAGTCTTCATTTGGCTGGGGTTTCTTCTATCTTAGGGGCAATAAACTTTATTACAACGATTTTCAACATGCGAGCCCCTGGTGTTTCTTTTAATAGAATGCCTTTGTTTGTTTGGTCTATTTTAATAACTGCTTTTTTATTACTTTTATCTTTGCCTGTGTTAGCGGGTGCAATTACTATGTTATTAACAGATCGAAATTTTAATACAACTTTTTTTGATCCTTCTGGAGGTGGTGATCCTATTTTATTCCAACATTTATTTTGGTTTTTTGGGCAT					
Oulophyllia_crispa                               ACTGCTTTTAGTATGCTTATACGATTGGAGCTTTCTGCGCCAGGCGCTATGCTAGGTGATGATCATCTTTATAATGTAATTGTAACAGCACATGCTTTTATTATGATTTTTTTTTTAGTAATGCCGGTTATGATTGGGGGGTTTGGAAACTGGCTAGTGCCATTATATATTGGGGCACCGGATATGGCGTTCCCCCGATTAAATAATATTAGTTTTTGGTTATTACCCCCTGCTTTATTTTTATTGTTAGGCTCGGCTTTTGTTGAACAAGGCGCAGGAACGGGATGAACGGTTTATCCTCCTCTTTCTGATATTTATGCGCACTCTGGGGGTTCTGTTGACATGGTTATTTTTAGTCTTCATTTGGCTGGGGTTTCTTCTATCTTAGGGGCAATAAACTTTATTACAACGATTTTCAACATGCGAGCCCCTGGTGTTTCTTTTAATAGAATGCCTTTGTTTGTTTGGTCTATTTTAATAACTGCTTTTTTATTACTTTTATCTTTGCCTGTGTTAGCGGGTGCAATTACTATGTTATTAACAGATCGAAATTTTAATACAACTTTTTTTGATCCTTCTGGAGGTGGTGATCCTATTTTATTCCAACATTTATTTTGGTTTTTTGGGCAT					
Oxypora_lacera                                   ACTGCTTTTAGTATGCTTATACGATTGGAGCTTTCTGCGCCAGGCGCTATGTTAGGTGATGATCATCTTTATAACGTAATTGTAACAGCACATGCTTTTATTATGATTTTTTTTTTAGTAATGCCGGTTATGATTGGGGGGTTTGGAAATTGGCTAGTGCCATTATATATTGGGGCACCGGATATGGCGTTCCCCCGATTAAATAATATTAGTTTTTGGTTATTACCACCTGCTCTGTTTTTATTGTTAGGTTCTGCTTTTGTTGAACAAGGCGCAGGAACGGGATGAACGGTTTATCCTCCTCTTTCTGATATTTATGCGCACTCTGGGGGTTCTGTTGACATGGTTATTTTTAGTCTTCATTTGGCTGGGGTTTCTTCTATCTTAGGAGCAATAAACTTTATTACAACCATTTTCAACATGCGAGCCCCTGGTGTTTCTTTTAATAGAATGCCTTTGTTTGTTTGGTCTATTTTAATAACTGCTTTTTTATTACTTTTATCTTTGCCTGTATTAGCGGGTGCAATTACTATGTTATTAACAGATCGAAATTTTAATACAACTTTTTTTGATCCTTCTGGAGGTGGAGATCCTATTTTGTTCCAACATTTATTTTGGTTTTTTGGGCAT					
Pectinia_alcicornis                              ACTGCTTTTAGTATGCTTATACGATTGGAGCTCTCTGCGCCAGGCGCTATGTTAGGTGATGATCATCTTTATAATGTAATTGTAACAGCACATGCTTTTATTATGATTTTTTTTTTAGTAATGCCGGTTATGATTGGGGGGTTTGGAAACTGGCTAGTGCCATTATATATTGGGGCACCGGATATGGCGTTCCCCCGATTAAACAATATTAGTTTTTGGTTATTACCACCTGCTTTATTTTTATTGTTAGGCTCGGCTTTTGTTGAACAAGGCGCAGGAACGGGATGAACGGTTTATCCTCCTCTTTCTGATATTTATGCGCACTCTGGGGGTTCTGTTGACATGGTTATTTTTAGTCTTCATTTGGCTGGGGTTTCTTCTATCTTAGGAGCAATAAACTTTATTACAACGATTTTCAACATGCGAGCCCCTGGTGTTTCTTTTAATAGAATGCCTTTGTTTGTTTGGTCTATTTTAATAACTGCTTTTTTATTACTTTTATCTTTGCCTGTGTTAGCGGGTGCAATTACTATGTTATTAACAGATCGAAATTTTAATACAACTTTTTTTGATCCTTCTGGAGGTGGTGATCCTATTTTATTCCAACATTTATTTTGGTTTTTTGGGCAT						
Pectinia_paeonia                                 ACTGCTTTTAGTATGCTTATACGATTGGAGCTGTCTGCGCCAGGCGCTATGTTAGGTGATGATCATCTTTATAATGTAATTGTAACAGCACATGCTTTTATTATGATTTTTTTTTTAGTAATGCCGGTTATGATTGGGGGGTTTGGAAACTGGCTAGTGCCATTATATATTGGGGCACCGGATATGGCGTTCCCCCGATTAAACAATATTAGTTTTTGGTTATTACCACCTGCTTTATTTTTATTGTTAGGCTCGGCTTTTGTTGAACAAGGCGCAGGAACGGGATGAACGGTTTATCCTCCTCTTTCTGATATTTATGCGCACTCTGGGGGTTCTGTTGACATGGTTATTTTTAGTCTTCATTTGGCTGGGGTTTCTTCTATCTTAGGAGCAATAAACTTTATTACAACGATTTTCAACATGCGAGCCCCTGGTGTTTCTTTTAATAGAATGCCTTTGTTTGTTTGGTCTATTTTAATAACTGCTTTTTTATTACTTTTATCTTTGCCTGTGTTAGCGGGTGCAATTACTATGTTATTAACAGATCGAAATTTTAATACAACTTTTTTTGATCCTTCTGGAGGTGGTGATCCTATTTTATTCCAACATTTATTTTGGTTTTTTGGGCAT						
Physogyra_lichtensteini                          GCGGCTTTTAGTATGCTTATACGATTGGAGTTGTCTGCGCCAGGCGCTATGTTAGGGGACGATCATCTTTATAATGTAATTGTAACAGCTCATGCTTTTATTATGATTTTTTTTTTAGTTATGCCAGTTATGATTGGGGGATTTGGTAATTGGTTGGTGCCATTGTATATTGGAGCACCAGACATGGCGTTTCCCCGACTAAATAACATTAGTTTTTGGTTACTCCCGCCGGCTTTGCTTTTGTTGTTAGGCTCTGCTTTTGTTGAACAAGGCGCGGGTACGGGGTGAACGGTTTATCCTCCTCTCTCTGATATTTCGGCGCATTCTGGGGGTTCTGTTGATATGGTTATTTTTAGTCTTCATTTAGCTGGGGTTTCTTCTATCTTAGGAGCAATAAATTTTATTACAACGATTTTCAACATGCGAGCCCCTGGGGTTTCTTTTAATAGAATGCCCTTGTTTGTTTGGTCTATTTTAATAACTGCTTTTTTATTACTTTTATCTTTGCCTGTATTAGCGGGTGCAATTACTATGTTATTAACAGATCGAAATTTTAATACAACTTTTTTTGATCCTTCTGGAGGTGGAGATCCTATTTTGTTCCAACATTTATTTTGGTTTTTTGGGCAT						
Plakinasterlla_onkodes                           ACGTCATTTAGTATGCTTATAAGGTTAGAACTTTCGTCCCCCGGCTCAATGCTAGGAGATGATCAATTATATAATGTAATAGTTACGGCTCATGCTTTTGTGATGATTTTTTTTTTAGTAATGCCAGTTATGATTGGGGGGTTTGGTAATTGATTCCTTCCATTATATATTGGAGCGCCTGATATGGCATTTCCTCGATTGAATAATATAAGTTTTTGACTTTTGCCTCCCGCTTTAATTTTATTATTGGGCTCATCCTTTATAGAACAAGGAGCTGGTACTGGGTGGACGGTTTATCCTCCTTTAGCTAGCATACAAGCACATTCAGGAGGGTCAGTTGATATGGCAATTTTTAGTTTACATTTAGCAGGGGCATCTTCTATTCTTGGGGCGATAAATTTTATTACTACTATATTTAATATGAGGGCACCAGGAGTTACTATGGATAAATTGCCACTATTTGTTTGATCTGTGCTTATTACTGTTTTTTTATTATTGTTGGCCTTACCAGTGTTAGCAGGGGCAATTACCATGCTATTAACGGATAGAAATTTTAATACTACTTTTTTTGATCCTGCTGGCGGGGGAGATCCTGTTTTATTTCAACATTTATTCTGGTTCTTTGGGCAT						
Scolymia_sp_PL1					 ACTGCTTTTAGTATGCTTATACGATTGGAGCTTTCTGCGCCAGGCGCTATGTTAGGTGACGATCATCTTTATAATGTAATTGTAACAGCACATGCTTTTATTATGATTTTTTTTTTAGTAATGCCGGTTATGATTGGGGGGTTTGGAAACTGGCTAGTGCCATTATATATTGGGGCACCGGATATGGCGTTCCCCCGATTAAACAATATTAGTTTTTGGTTATTACCACCTGCTTTGTTTTTATTGTTAGGTTCTGCTTTTGTTGAACAAGGCGCAGGAACGGGATGAACGGTTTATCCTCCTCTTTCTGATATTTATGCGCACTCTGGGGGTTCTGTTGACATGGTTATTTTTAGTCTTCATTTGGCTGGGGTTTCTTCTATCTTAGGAGCAATAAACTTTATTACAACGATTTTCAACATGCGAGCCCCTGGTGTTTCTTTTAATAGAATGCCTTTGTTTGTTTGGTCTATTTTAATAACTGCTTTTTTATTACTTTTATCTTTGCCTGTATTAGCGGGTGCAATTACTATGTTATTAACAGATCGAAATTTTAATACAACTTTTTTTGATCCTTCTGGAGGTGGAGACCCTATTTTGTTCCAACATTTATTTTGGTTTTTTGGGCAT
Scolymia_vitiensis                               ACTGCTTTTAGTATGCTTATCCGGTTGGAGCTTTCTGCGCCAGGCGCTATGTTAGGTGATGACCATCTTTATAATGTAATTGTAACAGCACATGCTTTTATTATGATTTTTTTTTTAGTAATGCCGGTTATGATTGGGGGGTTTGGAAACTGGCTAGTGCCATTATATATTGGGGCACCGGATATGGCGTTCCCCCGATTAAATAATATTAGCTTTTGGTTGTTACCACCTGCTTTGTTTTTATTGTTAGGCTCTGCTTTTGTTGAACAAGGCGCAGGAACGGGATGAACGGTTTATCCTCCTCTTTCTGATATTTATGCACACTCTGGGGGTTCTGTTGACATGGTTATTTTTAGTCTTCATTTGGCTGGGGTTTCTTCTATCTTAGGAGCAATAAACTTTATTACAACCATTTTCAACATGCGAGCCCCTGGTGTTTCTTTTAATAGAATGCCTTTGTTTGTTTGGTCTATTTTAATAACTGCTTTTTTATTACTTTTATCTTTGCCTGTATTAGCGGGTGCAATTACTATGTTATTAACAGATCGAAATTTTAATACAACTTTTTTTGATCCTTCTGGAGGTGGAGATCCTATTTTGTTCCAACATTTATTTTGGTTTTTTGGGCAT						
Symphyllia_radians                               ACTGCTTTTAGTATGCTTATACGATTGGAGCTTTCTGCGCCAGGCGCTATGTTAGGAGATGATCATCTTTATAATGTAATTGTAACAGCACATGCTTTTATTATGATTTTTTTTTTAGTAATGCCGGTTATGATTGGGGGGTTTGGAAACTGGCTAGTGCCATTATATATTGGGGCACCGGATATGGCGTTCCCCCGATTAAATAATATTAGTTTTTGGTTATTACCACCTGCTTTGTTTTTATTGTTAGGTTCTGCTTTTGTTGAACAAGGCGCAGGAACGGGGTGAACGGTTTATCCCCCTCTTTCTGATATTTATGCACACTCTGGGGGTTCTGTTGACATGGTTATTTTTAGTCTTCATTTGGCTGGGGTTTCTTCTATCTTAGGAGCAATAAACTTTATTACAACCATTTTCAACATGCGAGCCCCGGGTGTTTCTTTTAATAGAATGCCTTTGTTTGTTTGGTCTATTTTAATAACTGCTTTTTTATTACTTTTATCTTTGCCTGTATTAGCGGGTGCAATTACTATGTTATTAACAGATCGAAATTTTAATACAACTTTTTTTGATCCTTCTGGAGGTGGAGACCCTATTTTGTTCCAACATTTATTTTGGTTTTTTGGGCAT						
Symphyllia_recta                                 ACTGCTTTTAGTATGCTTATACGATTGGAGCTTTCTGCGCCAGGCGCTATGTTAGGAGATGATCATCTTTATAATGTAATTGTAACAGCACATGCTTTTATTATGATTTTTTTTTTAGTAATGCCGGTTATGATTGGGGGGTTTGGAAACTGGCTAGTGCCATTATATATTGGGGCACCGGATATGGCGTTCCCCCGATTAAATAATATTAGTTTTTGGTTATTACCACCTGCTTTGTTTTTATTGTTAGGTTCTGCTTTTGTTGAACAAGGCGCAGGAACGGGGTGAACGGTTTATCCCCCTCTTTCTGATATTTATGCACACTCTGGGGGTTCTGTTGACATGGTTATTTTTAGTCTTCATTTGGCTGGGGTTTCTTCTATCTTAGGAGCAATAAACTTTATTACAACCATTTTCAACATGCGAGCCCCGGGTGTTTCTTTTAATAGAATGCCTTTGTTTGTTTGGTCTATTTTAATAACTGCTTTTTTATTACTTTTATCTTTGCCTGTATTAGCGGGTGCAATTACTATGTTATTAACAGATCGAAATTTTAATACAACTTTTTTTGATCCTTCTGGAGGTGGAGACCCTATTTTGTTCCAACATTTATTTTGGTTTTTTGGGCAT						


;
END;
