# Supplementary material for: Diversity of sponge mitochondrial introns revealed by cox 1 sequences of Tetillidae
Source: BMC Evol Biol. 2010 Sep 20;10:288. doi: 10.1186/1471-2148-10-288 (PMC2955029; doi:10.1186/1471-2148-10-288)
Supplement: Additional file 8 — DNA alignment of the sponge and cnidarian introns 723. Intron sequence alignment in Nexus format used in co-evolution analyses. [file 1471-2148-10-288-S8.TXT]

#NEXUS
Begin data;
	Dimensions ntax=23 nchar=1078;
	Format datatype=nucleotide gap=- missing=? matchchar=.;
	Matrix
Blastomussa_wellsi           TCTTCTGGGTGCCAACTAATTTTGCTATATGCTGGAACCGCTGTGAGTATAGTGGTACACCAACTTTTGGTTGTCGTAACAATCCACGCTCGATACAGCCAATCAGCAGGAAACAGAAGTTGCAAGAAAGTATTCCCTTTTACTGATTGTAACAAATGTCATACATTTGGGCTTACTGGATCCTCAGAGACTGTACGCAAAAATTCTTCATTGTCAGTGCATTGTCCTCAACATTCTAGACCGACCACAGATAAGGAGTTTGGGTATTATTTGGCAGGGTTGATCGAAGGAGATGGAAGGATAGTGGTTCGTAAAGATAAGGCTTATATTTTTATTTGTTTTCATCTAAAGGACGTATCAACTGCTTATTATATTAAAAAACGTTTAGGTTTTGGTTCTATGGTAAAACAAGAAAATAAAAAAGCAATAAACTTAACCATAGTGGACCGACGGGGTCTTTTAAAAGTAGTTGATTTGGTGAATGGTAAATTTAGGAGTAAGAAAATAGAAAGTTTACATAAATTGATTTATTATCTTAATGAAAATATTCAAGCATTTCCCAAGGACACTTCGTCTGTATTAATAAACCATTGATTAGCAGGGTTTTTAGATGCAGATGGTTATTTTCAAGTAAGAACAGTAAATAGGGGTCGAAAATTTCCTTATAAGGTTAGGCTTCATTTAAAAGTAGACCAAAAAACAAAGGATGTGCTTAATCTTCTTCATGAGGTTTTTGGGGGATATGTAGGATATAGAGAAAAGCAAGATACTTATTACTATCAATCTACCGGATTTCAGCCTGCCTTAAAGGTAATAAGATATTTAGATCGTTATCATGTTTTGTCAAAATGGTTCGAGTATCAGCAATGACGTCGGGTGTATCTCTTGATACAAGAAGGCGGCCATAAAATGGAGGTGGGCGTAGAGAAAATAGAGAAGATTAAAAAAAGGATGGAGAATATGAGACAGTCCGAACACTAACGTGAGTTAGTGAGTGTTATTTGGTAGTAAAGGGACTCTGCCAAAGCCTGGATTTGAGGGTCAATTGATTC-AAAAAAATTCGGGAGTCAATAAATG
Caulastraea_furcata          TTTTCTGGGTGCCAACTAATTTTGCTATATGCTGGGACCGCTGTGAGCATAGTGGTACACCAACTTTTGGTTGTCGTAACAATCCACGCTCGATACAGCCAATCAGCAGGAAACAGAAGTTGCAAGAAAGTATTCCCCTTAACTGATTGCAACAAATGTCATACATTTGGGCTTACTGGATCCTCAGAGACTGTACGCAAAAATTCTTCATTGTCAGTGCATTGTCCTCAACATTCTAAACCGACCACAGATAAGGAGTTTGGGTATTATTTGGCAGGGTTGATCGAAGGAGATGGAAGTATAGTAGTTAGTAAAGATAAGGCTTATATTTTTATTTGTTTTCATCTAAAGGACGTATCAACTGCTTATTATATTAAAAAACGTTTAGGTTTTGGTTCTATGGTAAAACAAAAAAATAAAAAAGCAATAAACTTAACCATAGTGGGCCGACGGGGTCTTTTAAAAGTAGTTGATTTGGTGAATGGTAAATTTAGGAGTAAGAAAATAGAAAGTTTACATAAATTAATTTATTATCTTAATGAAAATATTCAAGTATTTCCTAAGGACACTTCGTCTGTATTAATAAATCATTGATTAGCAGGGTTTTTAGATGCAGATGGTTATTTTCAAGTAAGAATAATAAATAGGGAGCGAAAATTTCCTTACGAGGTTAGGCTTCATTTAAAAGTAGACCAAAAAACAAAGGATGTGCTTAATCTTCTTCATGAGGTTTTTGGGGGATATGTAGGACATAGAAAAAAGCAAGATACTTATTACTATCAATCTACCGGATTTCAGCATGCCTTAAAGGTAATAAGATATTTAGATCGTTATCATGTTTTATCAAAATGGTTAGAGTATCGGCAATGACGTCGGGTGTATCTCTTGATACAAGAAGGCGGTCATAAAATTGAGGTGGGCGTAGCGAAAATAGAGAAGATTAAAAAAATGATGGAGAATATGAGACAGTCCGAACACTAACGTGAGTTAGTGAGTGTTATTTGGTAGTAAAGGGAGTCTACCAAAGCCTGGATTTGAGGGTCAATTGATTCAAAAAAAATTCGGGAACCAACAAATG
Cinachyrella_alloclada       ATTTCTGGGTGCCGACTAATTTTGCTATATGCTGGAACAGCTGTAAGTGTAGTGGTACACCAACTTTTGGTTGTCGTAACAATCCACGCTTGATACAGCCAATCAGCAGGAAACAGAAGTCGCAATAAAGTATTCCCTTTAACTAATTGCAAGAAAGATATGATTTCGGGGCTTACTGGTTCCTCAGAGACTGTACGCAAAAATTCTTCATTGTCAGTGCATTGTCCACGACATTCTAGACCGACCACAAATAAGGAGTTTGGGTATTATTTGGCTGGGTTGATTGAAGGTGATGGAAGCATAGTTATTAGTAAAGACAAAGCCTATCTTTTTATTTGTTTTCATCAAAAGGATGTATCAACTGCTTATTATATTAAAAAACGTCTAGGTTTTGGTTCTATGGTAAAACAAAAAAATAAAAAAGCAATAAACCTTACTATAATGAACCGACGGGGTCTTTTTAAAGTAGTAAATTTGGTGAATGGAAAATTTAGGACAAAAAAAATAGAAAGTTTACAGAAATTGATAGATTACCTTAATGATAATAATGAGGCATTACCAAAGGATACTTCATCAGTATTAATAAATCATTGATTAGCGGGGTTTTTGGATGCAGATGGTTATTTTCAAGTGAGAATTATAAATAGAGTGCGGGAATTACCCTATGAGGTTAGACTTCATTTAAAAGTAGATCAAAAAACAAAGGATGTGCTTAATCTTCTTCATGAGGCTTGGGGGGGGTATGTTGGATATCGAGAAAATCAAGATACTTATTATTATCAATCCACAGGATTTCAGCATGCTTTAAAGGTAATAAGATATTTAGATCGTTATCATGTTTTGTCTAAATGGTTAGAGTATCGGCAGTGGCGTAAGGTGTATCTATTGGTCCAACAAGGTATTCATAGAACAGAGGTCGGTGTAGAGAAGATTAAGAAAATTAAAAAAATGATGGAGAATATGAGATAGTCCGAACATTAACGTGAGTTAGTGAGTGTTATTTGGTAGTTAAGGGAATCTACCAAAACCTGGATTTGA---TCGTTTGATT---TGAAAATCCGGGAACCAACAAATT
Cinachyrella_levantinensis   ATTTCTGGGTGCCGACTAATTTTGCTATATGCTGGAACAGCTGTAAGTGTAGTGGTACACCAACTTTTAGTTGTCGTAACAATCCACGCTTGATACAGCCAATCAGCAGGAAACAGAAGTCGCAAGAAAGTATTCCCTTTA-CTAATTGCAAGAAAGATATGATTTCGGGGCTAACTGGTTCCTCAGAGACTGTACGCAAAAATTCTTCATTGTCAGTGCATTGTCCGCAACATTCTAGACCGACCATAGATAAGGAGTTTGGGTATTATTTGGCTGGGTTGATTGAAGGTGATGGAAGCATAGTTATTAGTAAAGATAGAGCCTATCTTTTTATTTGTTTTCATCAAAAGGATGTATCTACTGCTTATTATATTAAAAAACGTCTAGGTTTTGGTTCTATGGTAAAACAAAAAAATAAAAAAGCAATAAACCTTACTATAGGGAGCCGAGGGGGCCTTTTAAAAGTAGTAAATTTGGTGAATGGTAAATTTAGGACAAAGAAAATAGAAAGTTTACAGAAATTGATAGATTACCTTAATGATAATAATGAGGCATTACCAAAGGATACCTCGTCAGTATTAAGAAATCATTGATTAGCGGGGTTTTTGGATGCAGACGGTTATTTTCAAGTGAGAATTCTAAATAGGGTGCGTAAATTACCTTATGAGGTTAGACTTCATTTAAAAGTAGACCAAAAAACAAAGGATGTGCTTAACCTTCTTCATGAGGCTTGGGGAGGGTATGTTGGATATCGTGAAAATCAAGATACTTATTATTATCAATCCACAGGATTTCGGCATGCTTTAAAGGTAATAAGATATTTAGATCGTTATCATGTTTTGTCTAAATGGTTAGAGTATCGGCAGTGGCGTAGGGTGTATTTATTGGTCCAACAAGGTATTCATAGAACAGAGGCCGGTGTAGAGAAGATTAAGAAAATTAAAAAAATGATGGAGAATATGAGACAGTCCGAACATTAACGTGAGTTAGTGAGTGTTATTTGGTAGTTAAGGGAATCTACCAAAACCTGGATTTGA---TCAATTGATT---TGAAAATCCGGGAACCAACAAATG
Cynarina_lacrymalis          TCTTCTGGGTGCCAACTAATTTTGCTATATGCTGGGACCGCTGTGAGTATAGTGGTACACCAACTTTTGGTTGTCGTAACAATCCACGCTCGATACAGCCAATCAGCAGGAAACAGAAGTTGCAAGAAAGTATTCCCTTTAACTGATTGCAACAAATGTCATACATTTGGGCTTACTGGGTCCTCAGAGACTGTACGCAAAAATTCTTCATTGTCAGTGCACTGTCCTCAACATTCTAGACCGACCACAGATAAGGAGTTTGGGTATTATTTGGCAGGGTTGATCGAAGGAGATGGAAGTATAGTGGTTAGTAAAGATAAGGCTTATATTTTTATTTGTTTTCATCTAAAGGACGTGTCAACTGCTTATTATATTAAAAAACGTTTAGGTTTTGGTTCTATGGTAAAACAAAAAAATAAAAAAGCAATAAACTTAACCATAGTGGGCCGACGGGGTCTTTTAAAAGTAGTTGATTTGGTGAATGGTAAATTTAGGAGTAAGAAAATAGAAAGTTTACATAAATTGATTTATTATCTTAATGAAAATATTCAAGTATTTCCTAAGAACACTTCGTCTGTATTAATAAATCATTGATTAGCAGGGTTTTTAGATGCAGATGGTTATTTTCAAGTAAGAATAATATATAGGGAGCGAAAATTTCCTTATGAGGTTAGGCTTCATTTAAAAGTAGACCAAAAAACAAAGGATGTGCTTAATCTTCTTCATGAGGTTTTTGGGGGATATGTAGGATATAGAGAAAAGCAAGATACTTATTACTATCAATCTACCGGGTTTCAGCATGCCTTAAAGGTAATAAGATATTTAGATCGTTATCATGTTTTGTCAAAATGGTTAGAGTATCGGCAATGACGTCGGGTGTATCTCTTGATACAAGAAGGCGGTCATAAAATTGAGGTGGGCGTAGAGAAAATAGAGAAGATTAAAAAAATGATGGAGAATATGAGACAGTCCGAACACTAACGTGAGTTAGTGAGTGTTATTTGGTAGTAAAGGGAATTTACCAAAGTCTGGATTTGAGGGTCAATTGATTCAAAAAAAATTCGGAAACCAACAAATG
Diploastrea_heliopora        TCTTCTGGGTGCCAACTAATTTTGCTATATGCTGGAACAGCTGTGAGTATAGTGGTACACCAACTTTTGGTTGTCGTAACAATCCACGCTCGATACAGCCAATCAGCAGGAAACAGAAGTTGCAAGAGAGTATTCCCTTTAACTGATTGCAATAAATGTCATACATTTGGGCTTACTGGATCCTCAGAGACTGTACGCAAAAATTCTTCATTGTCAGTGCATTGTCCTCAACATTCTAGACCAACCACAGATAAGGAGTTTGGGTATTATTTAGCAGGATTGATAGAAGGAGGTGGAAGTATAGTGGTTAGTAAAGACAAAGGTTATATTTTCATTTGTTTTCATCTAAAAGACGTATCAACCGCTTATTATATTAAAAAACGTTTAGGTTTTGGTTCTATGGTAAAACCAAAAAATAAAAAAGCAATAAACTTAACTATAGTGGGCCGACGAGGTCTTTTAAAAGTAGTTGATTTGGTAAATGGTAAATTTAGGAGTAAGAAAATAGAAAGTTTACATAAATTAATTTATTATCTTAATGAAAATATTCAAGCATTTCCTAAGGACACTTCGTCTGTATTAATAAATCATTGATTAGCCGGGTTTTTAGATGCAGATGGTTATTTTCAAGTAAGAATAATAAATAGGGATCGAAAATTTCCTTATGAGGTAAGACTTCATTTAAAAGTAGACCAAAAAACAAAGGATGTGCTTAATCTTCTTCATGAGGTTTTTGGGGGATATGTAGGATATCGAGAAAAGCAAGATACTTATTACTATCAATCTACCGGATTTCAGCAGGCTTTAACGGTAATAAGATATTTAGATCGTTATCATGTTTTGTCAAAATGGTTAGAGTATCGGCAATGACGTCGGGTGTATTTCTTGGTACAAGAAGGCGGTCATAGAATTGAGGCGGGCGTAGAGAAGATAGAGAAAATTAAAAAAATGATGGAGAAGATGAGACAGTCCGAACACTAACGTGAGTTAGTGAGTGTTATTTGGTAGTCAAGGGAATCTACCGAAGCCTGGATTTGAGGGTCAATTGACTC--AAAAAATTCAGAGACCAACAAATG
Echinophyllia_aspera         TCTTCTGGGTGCCAACTAATTTTGCTATATGCTGGGACCGCTGTGAGTATAGTGGTACACCAACTTT-GGTTGTCGTAACAATCCACGCTCGATACAGCCAATCAGCAGGAAACAGAAGTTGCAAGAAAGTATTCCCTTTAACTGATTGCAACAAATGTCGTACATTTGGGTTTACTGGGTCCTCAGAGACTGTACGCAAAAATTCTTCATTGTCAGTGCACTGTCCTCAACATTCTAGACCGACCACAGATAAGGAGTTTGGGTATTATTTGGCAGGGTTGATCGAAGGAGATGGGAGTATAGTGGTTAGTAAAGATAAGGCTTATATTTTTATTTGTTTTCATCTGAAGGACGTATCAACTGCTTATTATATTAAAAAACGTTTAGGCTTTGGTTCTATGGTAAAACAAAAAAATAAAAAAGCAATAAACTTAACCATAGTGGGCCGACGGGGTCTTTTAAAAGTAGTTGATTTGGTGAATGGTAAATTTAGGAGTAAGAAAATAGAAAGTTTACATAAATTGATTTATTATCTTAATGAAAATATTCAAGTATTTCCTAAGGACACTTCGTCTGTATTAATAAATCATTGATTAGCAGGGTTTTTAGATGCAGATGGTTATTTTCAAGTAAGAATAATATATAGGGAGCGAAAATTTCCTTATGAGGTTAGGCTTCATTTAAAAGTAGACCAAAAAACAAAGGATGTGCTTAATCTTCTTCATGAGGTTTTTGGGGGATATGTAGGATATAGAGAAAAGCAAGATACTTATTACTATCAATCTACCGGGTTTCCGCATGCCTTAAAGGTAATAAGATATTTAGATCGTTATCATGTTTTGTCAAAATGGTTAGAGTATCGGCAATGACGTCGGGTGTATCTCTTGATACAAGAAGGCGGTCATAAAATTGAGGTGGGCGTAGAGAAAATAGAGAAGATTAAAAAAATGATGGAGAATATGAGACAGTCCGAGCACTAACGTGAGTTAGTGAGTGTTATTTGGTAGTAAAGGGAATCTACCAAAGCCTGGATTTGAGGGTCAATTGATTCAAAAAAAATTCGGGAACCAACAAATG
Echinophyllia_echinoporoides TCTTCTGGGTGCCAACTAATTTTGCTATATGCTGGGACCGCTGTGAGTATAGTGGTACACCAACTTT-GGTTGTCGTAACAATCCACGCTCGATACAGCCAATCAGCAGGAAACAGAAGTTGCAAGAAAGTATTCCCTTTAACTGATTGCAACAAATGTCGTACATTTGGGTTTACTGGGTCCTCAGAGACTGTACGCAAAAATTCTTCATTGTCAGTGCACTGTCCTCAACATTCTAGACCGACCACAGATAAGGAGTTTGGGTATTATTTGGCAGGGTTGATCGAAGGAGATGGGAGTATAGTGGTTAGTAAAGATAAGGCTTATATTTTTATTTGTTTTCATCTGAAGGACGTATCAACTGCTTATTATATTAAAAAACGTTTAGGCTTTGGTTCTATGGTAAAACAAAAAAATAAAAAAGCAATAAACTTAACCATAGTGGGCCGACGGGGTCTTTTAAAAGTAGTTGATTTGGTGAATGGTAAATTTAGGAGTAAGAAAATAGAAAGTTTACATAAATTGATTTATTATCTTAATGAAAATATTCAAGTATTTCCTAAGGACACTTCGTCTGTATTAATAAATCATTGATTAGCAGGGTTTTTAGATGCAGATGGTTATTTTCAAGTAAGAATAATATATAGGGAGCGAAAATTTCCTTATGAGGTTAGGCTTCATTTAAAAGTAGACCAAAAAACAAAGGATGTGCTTAATCTTCTTCATGAGGTTTTTGGGGGATATGTAGGATATAGAGAAAAGCAAGATACTTATTACTATCAATCTACCGGGTTTCCGCATGCCTTAAAGGTAATAAGATATTTAGATCGTTATCATGTTTTGTCAAAATGGTTAGAGTATCGGCAATGACGTCGGGTGTATCTCTTGATACAAGAAGGCGGTCATAAAATTGAGGTGGGCGTAGAGAAAATAGAGAAGATTAAAAAAATGATGGAGAATATGAGACAGTCCGAGCACTAACGTGAGTTAGTGAGTGTTATTTGGTAGTAAAGGGAATCTACCAAAGCCTGGATTTGAGGGTCAATTGATTCAAAAAAAATTCGGGAACCAACAAATG
Echinophyllia_orpheensis     TCTTCTGGGTGCCAACTAATTTTGCTATATGCTGGGACCGCTGTGAGTATAGTGGTACACCAACTTT-GGTTGTCGTAACAATCCACGCTCGATACAGCCAATCAGCAGGAAACAGAAGTTGCAAGAAAGTATTCCCTTTAACTGATTGCAACAAATGTCGTACATTTGGGTTTACTGGGTCCTCAGAGACTGTACGCAAAAATTCTTCATTGTCAGTGCACTGTCCTCAACATTCTAGACCGACCACAGATAAGGAGTTTGGGTATTATTTGGCAGGGTTGATCGAAGGAGATGGGAGTATAGTGGTTAGTAAAGATAAGGCTTATATTTTTATTTGTTTTCATCTGAAGGACGTATCAACTGCTTATTATATTAAAAAACGTTTAGGCTTTGGTTCTATGGTAAAACAAAAAAATAAAAAAGCAATAAACTTAACCATAGTGGGCCGACGGGGTCTTTTAAAAGTAGTTGATTTGGTGAATGGTAAATTTAGGAGTAAGAAAATAGAAAGTTTACATAAATTGATTTATTATCTTAATGAAAATATTCAAGTATTTCCTAAGGACACTTCGTCTGTATTAATAAATCATTGATTAGCAGGGTTTTTAGATGCAGATGGTTATTTTCAAGTAAGAATAATATATAGGGAGCGAAAATTTCCTTATGAGGTTAGGCTTCATTTAAAAGTAGACCAAAAAACAAAGGATGTGCTTAATCTTCTTCATGAGGTTTTTGGGGGATATGTAGGATATAGAGAAAAGCAAGATACTTATTACTATCAATCTACCGGGTTTCAGCATGCCTTAAAGGTAATAAGATATTTAGATCGTTATCATGTTTTGTCAAAATGGTTAGAGTATCGGCAATGACGTCGGGTGTATCTCTTGATACAAGAAGGCGGTCATAAAATTGAGGTGGGCGTAGAGAAAATAGAGAAGATTAAAAAAATGATGGAGAATATGAGACAGTCCGAGCACTAACGTGAGTTAGTGAGTGTTATTTGGTAGTAAAGGGAATCTACCAAAGCCTGGATTTGAGGGTCAATTGATTCAAAAAAAATTCGGGAACCAACAAATG
Lobophyllia_corymbosa        TCTTCTGGGTGCCAACTAATTTTGCTATATGCTGGGACCGTTGTGAGTATAGTGGTACACCAACTTT-GGTTGTCGTAACAATCCACGCTCGATACAACCAATCAGCAGGAAACAGAAGTTGCAAGAAAGTACTCCCTTTAACTGATTGCAACAAATGTCCTACATTTGGGCTTACTGGGTCCTCAGAGACTGTACGCAAAAATTCTTCATTGTCAGTGCACTGTCCTCAACATTTTAGACCGACCACAGATAAGGAGTTTGGGTATTATTTGGCTGGGTTGATCGAAGGAGATGGGAGTATAGTGGTTAGTAAAGATAAGGCTTATATTTTTATTTTTTTTCATCTAAAGGACGTATCAACTGCTTATTATATTAAAAAACGTTTAGGTTTTGGTTCTATGGTAAAACAAAAAAATAAAAAAGCAATAAATTTAACCATAGTGGGCCGACGGGGTCTTTTAAAAGTAGTTGCTTTGGTGAATGGTAAATTTAGGAGTAAGAAAATAGAAAGTTTACATAAATTGATTTATTATCTTAATGAAAATATTCAAGTATTTCCTAAGGACACTTCGTCTGTATTAATAAATCATTGATTAGCAGGGTTTTTAGATGCAGATGGTTATTTTCAAGTAAGAATAATATATAGGGAGCGAAAATTTCTTTATGGGGTTAGGCTTCATTTAAAAGTAGACCAAAAAACAAAGGATGTGCTTAATCTTCTTCATGAGGTTTTTGGGGGATATGTAGGATATAGAGAAAAGCAAGATACTTATTACTATCAATCTACCGGGCTTCAGCATGCCTTAAAGGTAATAAGATATTTAGATCGTTATCATGTTTTGTCAAAATGGTTAGAGTATCGGCAATGACGTCGGGTGTATCTCTTGATACAAGAAGGCGGTCATAAAATGGAGGTAGGCGTAGAGAAAATAGAGAAGATTAAAAAAATGATGGAGAATATGAGACAGTCCGAACACTAACGTGAGTTAGTGAGTGTTATTTGGTAGTAAAGGGAATCTACCAAAGCCTGGATTTGAGGGTCAATTGATTCAAAAAAAATTCGGGAACCAACAAATG
Lobophyllia_hemprichii       TCTTCTGGGTGCCAACTAATTTTGCTATATGCTGGGACCGTTGTGAGTATAGTGGTACACCAACTTT-GGTTGTCGTAACAATCCACGCTCGATACAACCAATCAGCAGGAAACAGAAGTTGCAAGAAAGTATTCCCTTTAACTGATTGCAACAAATGTCCTACATTTGGGCTTACTGGGTCCTCAGAGACTGTACGCAAAAATTCTTCATTGTCAGTGCACTGTCCTCAACATTTTAGACCGACCACAGATAAGGAGTTTGGATATTATTTGGCTGGGTTGATCGAAGGAGATGGAAGTATAGTGGTTAGTAAAGATAAGGCTTATATTTTTATTTGTTTTCATCTAAAGGACGTATCAACTGCTTATTATATTAAAAAACGTTTAGGTTTTGGTTCTGTGGTTAAACAAAAAAATAAAAAAGCAATAAATTTAACCATAGTGGGCCGACGGGGTCTTTTAAAAGTAGTTGATTTGGTGAATGGTAAATTTAGGAGTAAGAAAATAGAAAGTTTACATAAATTGATTTATTATCTTAATGAAAATATTCAAGTATTTCCTAAGGACACTTCGTCTGTATTAATAAATCATTGATTAGCAGGGTTTTTAGATGCAGATGGTTATTTTCAAGTAAGAATAATATATAGGGGGCGAAAATTTCCTTATGGAGTTAGGCTTCATTTAAAAGTAGACCAAAAAACAAAGGATGTGCTTAATCTTCTTCATGAGGTTTTTGGGGGATATGTAGGATATAGAGAAAAGCAAGATACTTATTACTATCAATCTACCGGGCTTCAGCATGCCTTAAAGGTAATAAGATATTTAGATCGTTATCATGTTTTGTCAAAATGGTTGGAATATCGGCAATGACGTCGGGTGTATCTCTTGATACAAGAAGGGGGTCATAAAATGGAGGTAGGCGTAGAGAAAATAGAGAAGATTAAAAAAATGATAGAGAATATGAGACAGTCCGAACACTAACGTGAGTTAGTGAGTGTTATTTGGTAGTAAAGGGAATCTACCAAAGCCTGGATTTGAGGGTCAATTGATTCAAAAAAAATTCGGGAACCAACAAATG
Mycedium_elephantotus        TTTTTTGGGTGCCAACTAATTTTGCTATATGCTGGGACCGCTGTGAGTATAGTGGTACACCAACTTTTGGTTGTCGTAACAATCCACGCTCGATACAGCCAATCAGCAGGAAACAGAAGTTGCAAGAAAGTATTCCCTTTAACTGATTGCAACAAATGTTATACATTTGGGCTTACTGGATCCTCAGAGACTGTACGCAAAAATTCTTCATTGTCAGTGCATTGTCCTCAACATTCTAGACCGACCACAGATAAGGAGTTTGGGTATTATTTGGCAGGGTTGATCGAAGGAGATGGAAGTATAGTAGTTAGTAAAGATAAGGCTTATATTTTTATTTGTTTTCATCTAAAGGACGTATCAACTGCTTATTATATTAAAAAACGTTTAGGTTTTGGTTCTATGGTAAAACAAAAAAATAAAAAAGCAATAAACTTAACCATAGTGGGCCGACGGGGTCTTTTAAAAGTAGTTGATTTGGTGAATGGTAAATTTAGGAGTAAGAAAATAGAAAGTTTACATAAATTGATTTATTATCTTAATGAAAATATTCAAGTATTTCCTAAGGACACTTCGTCTGTATTAATAAATCATTGATTAGCAGGGTTTTTAGATGCAGATGGTTATTTTCAAGTAAGAATAATAAATAGGGAGCGAAAATTTCCTTATGAGGTTAGGCTTCATTTAAAAGTAGACCAAAAAACAAAGGATGTGCTTAATCTTCTTCATGAGGTTTTTGGGGGATATGTAGGATATAGAAAAAAGCAAGATACTTATTACTATCAATCTACCGGATTTCAGCATGCCTTAAAGGTAATAAGATATTTAGATCGTTATCATGTTTTGTCAAAATGGTTAGAGTATCGGCAATGACGTCGGGTGTATCTCTTGATACAAGAAGGCGGTCATAAAATTGAGGTGGGCGTAGCGAAAATAGAGAAGATTAAAAAAATGATGGAGAATATGAGACAGTCCGAACACTAACGTGAGTTAGTGAGTGTTATTTGGTAGTAAAGGGAGTCTACCAAAGCCTGGATTTGAGGGTCAATTGATTCAAAAAAAATTCGGGAACCAACAAATG
Oulophyllia_bennettae        TTTTCTGGGTGCCAACTAATTTTGCTATATGCTGGGACCGCTGTGAGCATAGTGGTACACCAACTTTTGGTTGTCGTAACAATCCACGCTCGATACAGCCAATCAGCAGGAAACAGAAGTTGCAAGAAAGTATTCCCCTTAACTGATTGCAACAAATGTCATACATTTGGGCTTACTGGATCCTCAGAGACTGTACGCAAAAATTCTTCATTGTCAGTGCATTGTCCTCAACATTCTAAACCGACCACAGATAAGGAGTTTGGGTATTATTTGGCAGGGTTGATCGAAGGAGATGGAAGTATAGTAGTTACTAAAGATAAGGCTTATATTTTTATTTGTTTTCATCTAAAGGACGTATCAACTGCTTATTATATTAAAAAACGTTTAGGTTTTGGCTCTATGGTAAAACAAAAAAATAAAAAAGCAATAAACTTAACCATAGTGGGCCGACGGGGTCTTTTAAAAGTAGTTGATTTGGTGAATGGTAAATTTAGGAGTAAGAAAATAGAAAGTTTACATAAATTGATTTATTATCTTAATGAAAATATTCAAGTATTTCCTAAGGACACTTCGTCTGTATTAATAAATCATTGATTAGCAGGGTTTTTAGATGCAGATGGTTATTTTCAAGTAAGAATAATAAATAGGGAGCGAAAATTTCCTTATGAGGTTAGGCTTCATTTAAAAGTAGACCAAAAAACAAAGGATGTGCTTAATCTTCTTCATGAGGTTTTTGGGGGATATGTAGGATATAGAAAAAAGCAAGATACTTATTACTATCAATCTACCGGATTTCAACATGCCTTAAAGGTAATAAGATATTTAGATCGTTATCATCTTTTATCAAAATGGTTAGAGTATCGGCAATGACGTCGGGTGTATCTCTTGATACAAGAAGGCGGTCATAAAATTGAGGTGGGCGTAGCGAAAATAGAGAAGATTAAAAAAATGATGGAGAATATGAGACAGTCCGAACACTAACGTGAGTTAGTGAGTGTTATTTGGTAGTAAAGGGAGTCTACCAAAGCCTGGATTTGAGGGTCAATTGATTCAAAAAAAATTCGGGAACCAACAAATG
Oulophyllia_crispa           TTTTCTGGGTGCCAACTAATTTTGCTATATGCTGGGACCGCTGTGAGCATAGTGGTACACCAACTTTTGGTTGTCGTAACAATCCACGCTCGATACAGCCAATCAGCAGGAAACAGAAGTTGCAAGAAAGTATTCCCCTTAACTGATTGCAACAAATGTCATACATTTGGGCTTACTGGATCCTCAGAGACTGTACGCAAAAATTCTTCATTGTCAGTGCATTGTCCTCAACATTCTAAACCGACCACAGATAAGGAGTTTGGGTATTATTTGGCAGGGTTGATCGAAGGAGATGGAAGTATAGTAGTTACTAAAGATAAGGCTTATATTTTTATTTGTTTTCATCTAAAGGACGTATCAACTGCTTATTATATTAAAAAACGTTTAGGTTTTGGCTCTATGGTAAAACAAAAAAATAAAAAAGCAATAAACTTAACCATAGTGGGCCGACGGGGTCTTTTAAAAGTAGTTGATTTGGTGAATGGTAAATTTAGGAGTAAGAAAATAGAAAGTTTACATAAATTGATTTATTATCTTAATGAAAATATTCAAGTATTTCCTAAGGACACTTCGTCTGTATTAATAAATCATTGATTAGCAGGGTTTTTAGATGCAGATGGTTATTTTCAAGTAAGAATAATAAATAGGGAGCGAAAATTTCCTTATGAGGTTAGGCTTCATTTAAAAGTAGACCAAAAAACAAAGGATGTGCTTAATCTTCTTCATGAGGTTTTTGGGGGATATGTAGGATATAGAAAAAAGCAAGATACTTATTACTATCAATCTACCGGATTTCAACATGCCTTAAAGGTAATAAGATATTTAGATCGTTATCATCTTTTATCAAAATGGTTAGAGTATCGGCAATGACGTCGGGTGTATCTCTTGATACAAGAAGGCGGTCATAAAATTGAGGTGGGCGTAGCGAAAATAGAGAAGATTAAAAAAATGATGGAGAATATGAGACAGTCCGAACACTAACGTGAGTTAGTGAGTGTTATTTGGTAGTAAAGGGAGTCTACCAAAGCCTGGATTTGAGGGTCAATTGATTCAAAAAAAATTCGGGAACCAACAAATG
Oxypora_lacera               TCTTCTGGGTGCCAACTAATTTTGCTATATGCTGGGACCGCTGTGAGTATAGTGGTACACCAACTTTTGGTTGTCGTAACAATCCACGCTCGATACAGCCAATCAGCAGGAAACAGAAGTTGCAAGAAAGTATTCCCTTTAACTGATTGCAACAAATGTCATACATTTGGGCTTACTGGGTCCTCAGAGACTGTACGCAAAAATTCTTCATTGTCAGTGCACTGTCCTCAACATTCTAGACCGACCACAGATAAGGAGTTTGGGTATTATTTGGCAGGGTTGATCGAAGGAGATGGAAGTATAGTGGTTAGTAAAGATAAGGCTTATATTTTTATTTGTTTTCATCTAAAGGACGTATCAACTGCTTATTATATTAAAAAACGTTTAGGTTTTGGTTCTATGGTAAAACAAAAAAATAAAAAAGCAATAAACTTAACCATAGTGGGCCGACGGGGTCTTTTAAAAGTAGTTGATTTGGTGAATGGTAAATTTAGGAGTAAGAAAATAGAAAGTTTACATAAATTGATTTATTATCTTAATGAAAATATTCAAGTATTTCCTAAGGACACTTCGTCTGTATTAATAAATCATTGATTAGCAGGGTTTTTAGATGCAGATGGTTATTTTCAAGTAAGAATAATATATAGGGAGCGAAAATTTCCTTATGAGGTTAGGCTTCATTTAAAAGTAGACCAAAAAACAGAGGATGTGCTTAATCTTCTTCATGAGGTTTTTGGGGGATATGTAGGATATAGAGAAAAGCAAGATACTTATTACTATCAATCTACCGGGTTTCAGCCTGCCTTAAAGGTAATAAGATATTTAGATCGTTATCATGTTTTGTCAAAATGGTTAGAGTATCGGCAATGACGTCGGGTGTATCTCTTGATACAAGAAGGCGGTCATAAAATTGAGGTGGGCGTAGAGAAAATAGAGAAGATTAAAAAAATGATGGAGAATATGAGACAGTCCGAACACTAACGTGAGTTAGTGAGTGTTATTTGGTAGTAAAGGGAATCTACCAAAGCCTGGATTTGAGGGTCAATTGATTCAAAAAAAATTCGGGAACCAACAAATG
Pectinia_alcicornis          TTTTTTGGGTGCCAACTAATTTTGCTATATGCTGGGACCGCTGTGAGTATAGTGGTACACCAACTTTTGGTTGTCGTAACAATCCACGCTCGATACAGCCAATCAGCAGGAAACAGAAGTTGCAAGAAAGTATTCCCTTTAACTGATTGCAACAAATGTTATACATTTGGGCTTACTGGATCCTCAGAGACTGTACGCAAAAATTCTTCATTGTCAGTGCATTGTCCTCAACATTCTAGACCGACCACAGATAAGGAGTTTGGGTATTATTTGGCAGGGTTGATCGAAGGAGATGGAAGTATAGTAGTTAGTAAAGATAAGGCTTATATTTTTATTTGTTTTCATCTAAAGGACGTATCAACTGCTTATTATATTAAAAAACGTTTAGGTTTTGGTTCTATGGTAAAACAAAAAAATAAAAAAGCAATAAACTTAACCATAGTGGGCCGACGGGGTCTTTTAAAAGTAGTTGATTTGGTGAATGGTAAATTTAGGAGTAAGAAAATAGAAAGTTTACATAAATTGATTTATTATCTTAATGAAAATATTCAAGTATTTCCTAAGGACACTTCGTCTGTATTAATAAATCATTGATTAGCAGGGTTTTTAGATGCAGATGGTTATTTTCAAGTAAGAATAATAAATAGGGAGCGAAAATTTCCTTATGAGGTTAGGCTTCATTTAAAAGTAGACCAAAAAACAAAGGATGTGCTTAATCTTCTTCATGAGGTTTTTGGGGGATATGTAGGATATAGAAAAAAGCAAGATACTTATTACTATCAATCTACCGGATTTCAGCATGCCTTAAAGGTAATAAGATATTTAGATCGTTATCATGTTTTGTCAAAATGGTTAGAGTATCGGCAATGACGTCGGGTGTATCTCTTGATACAAGAAGGCGGTCATAAAATTGAGGTGGGCGCAGCGAAAATAGAGAAGATTAAAAAAATGATGGAGAATATGAGACAGTCCGAACACTAACGTGAGTTAGTGAGTGTTATTTGGTAGTAAAGGGAGTCTACCAAAGCCTGGATTTGAGGGTCAATTGATTCAAAAAAAATTCGGGAACCAACAAATG
Pectinia_paeonia             TTTTTTGGGTGCCAACTAATTTTGCTATATGCTGGGACCGCTGTGAGTATAGTGGTACACCAACTTTTGGTTGTCGTAACAATCCACGCTCGATACAGCCAATCAGCAGGAAACAGAAGTTGCAAGAAAGTATTCCCTTTAACTGATTGCAACAAATGTTATACATTTGGGCTTACTGGATCCTCAGAGACTGTACGCAAAAATTCTTCATTGTCAGTGCATTGTCCTCAACATTCTAGACCGACCACAGATAAGGAGTTTGGGTATTATTTGGCAGGGTTGATCGAAGGAGATGGAAGTATAGTAGTTAGTAAAGATAAGGCTTATATTTTTATTTGTTTTCATCTAAAGGACGTATCAACTGCTTATTATATTAAAAAACGTTTAGGTTTTGGTTCTATGGTAAAACAAAAAAATAAAAAAGCAATAAACTTAACCATAGTGGGCCGACGGGGTCTTTTAAAAGTAGTTGATTTGGTGAATGGTAAATTTAGGAGTAAGAAAATAGAAAGTTTACATAAATTGATTTATTATCTTAATGAAAATATTCAAGTATTTCCTAAGGACACTTCGTCTGTATTAATAAATCATTGATTAGCAGGGTTTTTAGATGCAGATGGTTATTTTCAAGTAAGAATAATAAATAGGGAGCGAAAATTTCCTTATGAGGTTAGGCTTCATTTAAAAGTAGACCAAAAAACAAAGGATGTGCTTAATCTTCTTCATGAGGTTTTTGGGGGATATGTAGGATATAGAAAAAAGCAAGATACTTATTACTATCAATCTACCGGATTTCAGCATGCCTTAAAGGTAATAAGATATTTAGATCGTTATCATGTTTTGTCAAAATGGTTAGAGTATCGGCAATGACGTCGGGTGTATCTCTTGATACAAGAAGGCGGTCATAAAATTGAGGTGGGCGCAGCGAAAATAGAGAAGATTAAAAAAATGATGGAGAATATGAGACAGTCCGAACACTAACGTGAGTTAGTGAGTGTTATTTGGTAGTAAAGGGAGTCTACCAAAGCCTGGATTTGAGGGTCAATTGATTCAAAAAAAATTCGGGAACCAACAAATG
Physogyra_lichtensteini      TCTTCTGGGTGCCAACTAATTTTGCTATATGCTGGGACCGCTGTGAGCATAGTGGTACACCAACTTTTGGTTGTCGTAACAATCCACGCTCGACACAGCCAATCAGCAGGAAACAGAAGTTGCAAGAAAGTATTCCCTTTAACTGATTGCAACAAATGTCATACATTTGGGCTTACTGGATCCTCAGAGACTGTACGCAAAAATTCTTCATTGTCAGTGCATTGTCCTCAACATTCTAGACCGACCACAGATAAGGAGTTTGGGTATTATTTGGCAGGGTTGATCGAAGGAGATGGAAGTATAGTGGTTAGTAAAGATAAGGCTTATATTTTTATTTGTTTTCATCTAAAGGACGCATCAACTGCTTATTATATTAAAAAACGTTTAGGTTTTGGTTCTGTGGTAAAACAAAAAAATAAAAAAGCAATAAACTTAACCATAGTGGGCCGACGGGGTCTTTTAAAAGTAGTTGATTTGGTGAATGGTAAATTTAGGAGTAAGAAAATAGAAAGTTTACATAAATTGATTTATTATCTTAATGAAAATATTCAAGTATTTCCTAAGGACACTTCGTCTGTATTAATAAATCATTGATTAGCAGGGTTTTTAGATGCAGATGGTTATTTTCAAGTAAGAATAATAAATAGGGAGCGAAAATTTCCTTATGGGGTTAGGCTTCATTTAAAAGTAGACCAAAAAACAAAGGATGGGCTTAATCTTCTTCATGAGGTTTTTGGGGGATATGTAGGATATAGAGAAAAGCAAGATACTTATTACTATCAATCTACCGGATTTCAGCATGCTTTAAAGGTAATAAGATATTTAGATCGTTATCATGTTTTGTCAAAATGGTTAGAGTATCGGCAATGACGTCGGGTGTATCTCTTGATACAAGAAGGCGGTCATAAAATTGAGGTGGGCGTAGAGAAAATAGAGAAGATTAAAAAAATGATGGAGAATATGAGACAGTCCGAACACTAACGTGAGTTAGTGAGTGTTATTTGGTAGTAAAGGGAATCTACCAAAGCCTGGATTTGAGGGTCAATTGATTCAAAAAAA-TTCGGGAGCCAACAAATG
Plakinastrella_onkodes       ATTTTTGGGTGCCGTCTAATTTCGCCGTTTGTTGGAACAGCTGTGAGTATAGTGGTACAGGCCATCTTA-TTGTCGTAACAATCCACGCTCTATACAGCCAATCAACAGGAAACAGTAGTTGCAAGAAAGTATTCCCTTTAACTTATTGCAAGAAAAGTAAGAAG------CTAACTGGATCCTTAGAGACTGTACGCGGAAACTCTTCATTGTCAGTACATTGTCCACAACATTATAAACCAACTACAGATAAGGAGTTTGGGTATTATTTGGCTGGGTTGATTGAGGGTGATGGGAGCATAGTAATAAGTAAAAACAAAGCTTATGTTTTTATTTGCTTTCATCAAAAGGATGTTTCTACTGCTTATTATATTAAAAGCCGCTTAGGCTTTGGCTCTGTGGTAAAACAAAAAAATAAAAAAGCGGTAAACTTGACTATAGTAAGGTTGCAGGGTCTTTTTAAAGTAGTGGAATTGGTGAATGGGAAATTTAGGACTAATAAAATAGAAAGTTTACAGAAATTAATAGACTATATTAATATACATAATAAAGCACTACCAAAGGATACCTCATCATTATTGGAAAATCATTGATTAGCTGGATTTTTGGATGCTGACGGTTATTTACAAGTGAGAGTTATTAATAGAGTTCGGAAATTCCCTTATGAAGTTAGGCTTCATTTAAAAGTAGACCAAAAGACAAAGGATATACTTGAGTCTATTCATGAAGGATGGGGAGGGTATGTAGGATATCGAAAAAGTCAAGATACCTATTATTACCAATCCACAGGGTTTCAGCATGCTTTAAAGGTAATAAGCTATTTAGATCGTTATCATCTCTCATCTAAATGGTTAGAGTATCGGCAGTGGCGCAGGGTGTATTTATTGGTCCAACAAGGCAGTCATAGAACAGAGGTTGGTGTGGAGAAGATAAAAAAAATTAAAAAGATAATGGAGAGGATGAGACAGTCCGAACACTAATGTGAGTTAGTGAGTGTTATTTGGTAGTTAAGGGA-TTTACCAAAACTTAGATT---GGGCTGCTGGTAGT--AGCTAATTTAAGAACCAACAAATG
Scolymia_sp_PL1              TCTTCTGGGTGCCAACTAATTTTGCTATATGCTGGGACCGCTGTGAGTATAGTGGTACACCAACTTTTGGTTGGCGTAACAATCCACGCTCGATATAGCCAATCAGCAGGAAACAGAAGTTGCAAGAAAGTATTCCCTTTAACTGATTGCAACAAATGTCACACATTTGGGCTTACTGGGTCCTCAGAGACTGTACGCAAAAATTCTTCATTGTCAGTGCACTGTCCTCAACATTCTAGACCGACCACAGATAAGGAGTTTGGGTATTATTTGGCAGGGTTGGTCGAAGGAGATGGAAGTATAGTGGTTAGTAAAGATAAGGCTTATATTTTTATTTGTTTTCATCTAAAGGACGTATCAACTGCTTATTATATTAAAAAACGTTTAGGTTTTGGTTCTATGGTAAAACAAAAAAATAAAAAAGCAATAAACTTAACCATAGTGGGCCGACGGGGTCTTTTAAAAGTAGTTGATTTGGTGAATGGTAAATTTAGGAGTAAGAAAATAGAAAGTTTACATAAATTGATTTATTATCTTAATGAAAATATTCAAGTATTTCCTAAGGACACTTCGTCTGTATTAATAAATCATTGATTAGCAGGGTTTTTAGATGCAGATGGTTATTTTCAAGTAAGAATAATATATAGGGAGCGAAAATTTCCTTATGGGGTTAGGCTTCATTTAAAAGTAGACCAAAAAACAAAGGATGTGCTTAATCTTCTTCATGAGGTTTTTGGGGGATATGTGGGATATAGAGAAAAGCAAGATACTTATTACTATCAATCTACCGGGTTTCAACATGCCTTAAAGGTAATAAGATATTTAGATCGTTATCATGTTTTGTCAAAATGGTTAGAGTATCGGCAATGACGTCGGGTGTATCTCTTGATACAAGAAGGCGGTCATAAAATGGAGGTGGGCGTAGAGAAAATAGAGAAGATTAAAAAAATGATGGAGAATATGAGACAGTCCGAACACTAACGTGAGTTAGTGAGTGTTATTTGGTAGTAAAGGGAATCTACCAAAACCTGGATT-------------------------------------------
Scolymia_vitiensis           TCTTCTGGGTGCCAACTAATTTTGCTATATGCTGGGACCGCTGTGAGTATAGTGGTACACCAACTTTTGGTTGTCGTAACAATCCACGCTCGATACAGCCAATCAGCAGGAAACAGAAGTTGCAAGAAAGTATTCCCTTTAACTGACTGCAACAAATGTCATACATTTGGGCTTACTGGATCCTCAGAGACTGTACGCAAAAATTCTTCATTGTCAGTGCATTGTCCCCCACCTTCTAGACCGACCACAGATAAGGAGTTTGGGTATTATTTGGCAGGGTTGATCGAAGGAGATGGAAGTATAGTGGTTAGTAAAGATAAGGCTTATATTTTTATTTTTTTTCATCTAAAGGACGTATCAACTGCTTATTATATTAAAAAACGCTTAGGTTTTGGTTCTATGGTAAAACAAAAAAATAAAAAAGCAATAAACTTGACCATAGTGGGCCGACGGGGTCTTTTAAAAGTAGTTGAATTAGTGAATGGTAAATTTAGGAGTAAGAAAATAGAAAGTTTACATAAATTGATTTATTATCTTAATGAAAATATTCAAGTATTTCCTAAGGACCCCTCGTCTGTATTAATAAATCATTGATTAGCAGGGTTTTTAGATGCAGATGGTTATTTTCAAGTAAAAATAATAAATAGGGAGCGAAAGTCTCCTTATGAGGTTAGGCTTCATTTAAAAGTAGACCAAAAAACAAAGGATGTGCTTAATCTTCTTCATGAGGTTTTTGGGGGATATGTGGGATATAGAGAAAAGCAAGATACTTATTACTATCAATCTACCGGGTTTCAGCATGCCTTAAAGGTAATAAGATATTTAGATCGTTATCCTGTTTTGTCAAAATGGTTAGAGTATCGGCAATGACGTCGGGTGTATCTCTTGATACAAGAAGGCGGTCATAAAAGTGAGGTGGGCATAGAGAAAATAGAGAAGATTAAAAAAATGATGGAGAATATGAGACAGTCCGAACACTAACGTGAGTTAGTGAGTGTTATTTGGTAGTAAAGGGAATCTACCAAAGCCTGGATTTGAGGGTCAATTGATTCAAAAAAAATTCCGGGACCAACAAATG
Symphyllia_radians           TCTTCTGGGTGCCAACTAATTTTGCTATATGCTGGGACCGTTGTGAGTATAGTGGTACACCAACTTT-GGTTGTCGTAACAATCCACGCTCGATACAACCAATCAGCAGGAAACAGAAGTTGCAAGAAAGTATTCCCTTTAACTGATTGCAACAAATGTCCTACATTTGGGCTTACTGGGTCCTCAGAGACTGTACGCAAAAATTCTTCATTGTCAGTGCACTGTCCTCAACATTTTAGACCGACCACAGATAAGGAGTTTGGATATTATTTGGCTGGGTTGATCGAAGGAGATGGAAGTATAGTGGTTAGTAAAGATAAGGCTTATATTTTTATTTGTTTTCATCTAAAGGACGTATCAACTGCTTATTATATTAAAAAACGTTTAGGTTTTGGTTCTGTGGTTAAACAAAAAAATAAAAAAGCAATAAATTTAACCATAGTGGGCCGACGGGGTCTTTTAAAAGTAGTTGATTTGGTGAATGGTAAATTTAGGAGTAAGAAAATAGAAAGTTTACATAAATTGATTTATTATCTTAATGAAAATATTCAAGTATTTCCTAAGGACACTTCGTCTGTATTAATAAATCATTGATTAGCAGGGTTTTTAGATGCAGATGGTTATTTTCAAGTAAGAATAATATATAGGGGGCGAAAATTTCCTTATGGAGTTAGGCTTCATTTAAAAGTAGACCAAAAAACAAAGGATGTGCTTAATCTTCTTCATGAGGTTTTTGGGGGATATGTAGGATATAGAGAAAAGCAAGATACTTATTACTATCAATCTACCGGGCTTCAGCATGCCTTAAAGGTAATAAGATATTTAGATCGTTATCATGTTTTGTCAAAATGGTTGGAATATCGGCAATGACGTCGGGTGTATCTCTTGATACAAGAAGGGGGTCATAAAATGGAGGTAGGCGTAGAGAAAATAGAGAAGATTAAAAAAATGATAGAGAATATGAGACAGTCCGAACACTAACGTGAGTTAGTGAGTGTTATTTGGTAGTAAAGGGAATCTACCAAAGCCTGGATTTGAGGGTCAATTGATTCAAAAAAAATTCGGGAACCAACAAATG
Symphyllia_recta             TCTTCTGGGTGCCAACTAATTTTGCTATATGCTGGGACCGTTGTGAGTATAGTGGTACACCAACTTT-GGTTGTCGTAACAATCCACGCTCGATACAACCAATCAGCAGGAAACAGAAGTTGCAAGAAAGTATTCCCTTTAACTGATTGCAACAAATGTCCTACATTTGGGCTTACTGGGTCCTCAGAGACTGTACGCAAAAATTCTTCATTGTCAGTGCACTGTCCTCAACATTTTAGACCGACCACAGATAAGGAGTTTGGATATTATTTGGCTGGGTTGATCGAAGGAGATGGAAGTATAGTGGTTAGTAAAGATAAGGCTTATATTTTTATTTGTTTTCATCTAAAGGACGTATCAACTGCTTATTATATTAAAAAACGTTTAGGTTTTGGTTCTGTGGTTAAACAAAAAAATAAAAAAGCAATAAATTTAACCATAGTGGGCCGACGGGGTCTTTTAAAAGTAGTTGATTTGGTGAATGGTAAATTTAGGAGTAAGAAAATAGAAAGTTTACATAAATTGATTTATTATCTTAATGAAAATATTCAAGTATTTCCTAAGGACACTTCGTCTGTATTAATAAATCATTGATTAGCAGGGTTTTTAGATGCAGATGGTTATTTTCAAGTAAGAATAATATATAGGGGGCGAAAATTTCCTTATGGAGTTAGGCTTCATTTAAAAGTAGACCAAAAAACAAAGGATGTGCTTAATCTTCTTCATGAGGTTTTTGGGGGATATGTAGGATATAGAGAAAAGCAAGATACTTATTACTATCAATCTACCGGGCTTCAGCATGCCTTAAAGGTAATAAGATATTTAGATCGTTATCATGTTTTGTCAAAATGGTTGGAATATCGGCAATGACGTCGGGTGTATCTCTTGATACAAGAAGGGGGTCATAAAATGGAGGTAGGCGTAGAGAAAATAGAGAAGATTAAAAAAATGATAGAGAATATGAGACAGTCCGAACACTAACGTGAGTTAGTGAGTGTTATTTGGTAGTAAAGGGAATCTACCAAAGCCTGGATTTGAGGGTCAATTGATTCAAAAAAAATTCGGGAACCAACAAATG
;
END;
